# Supplementary material for: Microalgal photoautotrophic growth induces pH decrease in the aquatic environment by acidic metabolites secretion
Source: Biotechnol Biofuels Bioprod. 2022 Oct 26;15:115. doi: 10.1186/s13068-022-02212-z (PMC9608927; doi:10.1186/s13068-022-02212-z)
Supplement: Supplementary file 2 — Additional file 2. All metabolites of E. gracilis and C. vulgaris cells were detected in the NEG and POS modes via comparative metabolomics methods [file 13068_2022_2212_MOESM2_ESM.xls]

## Sheet: Explanation
	Header name	Description
	Table S1-NEG-ORG	The original data of all metabolites by analyzing negative ion mode. The result showed the peak area of all metabolites.
	Table S1-POS-ORG	The original data of all metabolites by analyzing positive ion mode. The result showed the peak area of all metabolites.
	Table S1-NEG-CV	The metabolites that could be determined in the control group CV by analyzing negative ion mode.
	Table S1-POS-CV	The metabolites that could be determined in the control group CV by analyzing positive ion mode.
	Table S1-NEG-EG	The metabolites that could be determined in the EG by analyzing negative ion mode.
	Table S1-POS-EG	The metabolites that could be determined in the EG by analyzing positive ion mode.
	ID	The unique data number of the substance in this qualitative analysis.
	MS2 name	The name of the substance obtained by the qualitative matching analysis of the secondary mass spectrum.
	MS2 score	Scoring for secondary matching, the value is [0, 1], the larger the better.
	MS1 name	The name of the first-level fragment ion matching, refer to the HMDB database or the KEGG database.
	MS1 ppm	The accuracy of the first level matching, the value is (-25, 25), the closer to 0 the better.
	RT	Chromatographic retention time of the substance. The unit of retention time is seconds.
	MZ	Mass-to-charge ratio of characteristic ions.
	SuperClass	Classification information of the substance in the HMDB database.
	Type	Matching modes, including MS2 forward/reverse, first-level average molecular weight/monoisotopic molecular weight matching and no matching, etc.
	CV	Chlorella vulgaris cells
	EG	Euglena gracilis cells
	EE	EG extracellular metabolites
	IEG	EG intracellular metabolites
	CV-(1,3,6)-(1,2,3)	Sample 1, sample 2, and sample 3 of CV cells on day 1, day 3, and day 6.
	EE-(1,3,6)-(1,2,3)	Sample 1, sample 2, and sample 3 of EG extracellular metabolites on day 1, day 3, and day 6.
	IEG-(1,3,6)-(1,2,3)	Sample 1, sample 2, and sample 3 of EG intracellular metabolites on day 1, day 3, and day 6.
			名称	含义
			MS2 name	通过二级质谱匹配定性得出的物质名称。
			MS2 score	二级质谱匹配定性打分值。打分值越接近于1，代表匹配结果可信度越高。
			MS1 name	一级质谱匹配得出的物质名称，因代谢物中同分异构体较多，因此仅供参考。
			MS1 ppm	一级质谱匹配结果mz实测值与理论值的偏差。
			rt	保留时间中值，代表这一peak在所有样品中的保留时间。
			mz	质荷比中值，代表这一peak在所有样品中的质荷比。
			SuperClass	定性到的物质在HMDB数据库中的分类信息
			type	匹配类型，如MS2 forward(二级正向匹配)，MS2 reverse(二级反向匹配)，MS1 mz matched（一级匹配）等
			注：数据表中，每一行代表实验中检测到的一个peak。与样本编号相对应的每一列的数值，代表该样本中的响应值

## Sheet: Table S1-NEG-ORG
	ID	MS2.name	MS2.score	MS1.name	MS1.ppm	RT(s)	MZ	Super Class	Type	CV1-1	CV1-2	CV1-3	CV3-1	CV3-2	CV3-3	CV6-1	CV6-2	CV6-3	EEG1-1	EEG1-2	EEG1-3	EEG3-1	EEG3-2	EEG3-3	EEG6-1	EEG6-2	EEG6-3	IEG1-1	IEG1-2	IEG1-3	IEG3-1	IEG3-2	IEG3-3	IEG6-1	IEG6-2	IEG6-3
	1	Acrylic acid	1			114.485	71.0132	Organic acids and derivatives	forward	1.81335e+06	1.45399e+06	2.69984e+06	5.94002e+06	5.82934e+06	5.94718e+06	5.44566e+06	6.01271e+06	5.60991e+06	1.7435e+06	2.17733e+06	2.13459e+06	4.25061e+06	3.50749e+06	3.54505e+06	5.88223e+06	5.65302e+06	5.95513e+06	7.16448e+06	7.22046e+06	8.1022e+06	7.61472e+06	9.98926e+06	7.72969e+06	8.85758e+06	8.18738e+06	9.80822e+06
	2	But-2-enoic acid	1			446.652	85.0288	Lipids and lipid-like molecules	forward	1.2294e+06	1.18163e+06	549790	2.27312e+06	1.7027e+06	2.03993e+06	1.11735e+06	1.10318e+06	1.26331e+06	2.58216e+06	6.12254e+06	4.99208e+06	1.7395e+07	4.35149e+06	1.37812e+07	2.81317e+07	2.83718e+07	4.58955e+07	2.57842e+06	2.80941e+06	2.65431e+06	1.97454e+06	2.1588e+06	3.27455e+06	4.89549e+06	8.38564e+06	8.03714e+06
	3	Glyoxylic acid	1			64.039	72.9923	Organic acids and derivatives	forward	661038	469088	518816	5.58595e+07	6.43389e+07	6.47857e+07	2.03795e+07	3.90288e+07	4.2423e+07	9.59332e+06	8.93555e+06	9.1814e+06	1.12999e+07	1.07038e+07	1.11196e+07	1.10037e+07	9.18493e+06	9.9549e+06	4.65099e+06	8.14131e+06	8.29141e+06	8.07497e+06	8.60586e+06	7.98586e+06	8.19033e+06	7.83604e+06	8.21024e+06
	4	Isobutyric acid	1			690.394	87.0445	Organic acids and derivatives	forward	8.82052e+06	4.92928e+06	1.04371e+07	5.26046e+06	1.13263e+07	6.63076e+06	1.19473e+07	7.73273e+06	8.15161e+06	8.18468e+06	6.50233e+06	7.89766e+06	8.75884e+06	8.64777e+06	1.27672e+07	8.14746e+06	5.4252e+06	8.4338e+06	1.01878e+07	7.22152e+06	8.3738e+06	8.57989e+06	8.41744e+06	8.32005e+06	8.80329e+06	6.45872e+06	8.46793e+06
	5	Malonic acid	1			178.369	103.003	Organic acids and derivatives	forward	266524	118950	47342.3	535655	115058	445414	747174	480306	434154	44957	130179	229462	0	316914	80146.6	598056	158844	167564	5.88267e+06	9.9927e+06	8.95459e+06	1.29005e+07	1.3506e+07	1.13176e+07	8.86992e+06	1.36502e+07	1.39454e+07
	6	Propionic acid	1			25.3367	73.0288	Organic acids and derivatives	forward	4.19187e+07	3.82678e+07	3.86552e+07	4.06621e+07	3.98729e+07	4.17466e+07	4.10955e+07	3.89287e+07	3.96448e+07	1.10989e+07	2.24086e+06	1.41075e+07	2.51781e+07	1.28548e+07	4.95005e+06	1.71908e+07	2.32652e+07	1.34654e+07	2.61293e+07	4.24462e+07	4.2262e+07	4.76944e+07	4.50297e+07	4.66528e+07	2.23927e+07	4.17299e+07	4.1495e+07
	7	Pyruvic acid	1			292.01	87.0082	Organic acids and derivatives	forward	4.47137e+06	3.99919e+06	4.13851e+06	9.23814e+06	7.31158e+06	7.62208e+06	7.25485e+06	7.15223e+06	4.38784e+06	3.47007e+06	4.79778e+06	3.97546e+06	3.90888e+06	4.08018e+06	3.91724e+06	5.58945e+06	4.51461e+06	5.07077e+06	6.13098e+06	7.86648e+06	7.0278e+06	6.69084e+06	7.05957e+06	6.92277e+06	7.06786e+06	7.19704e+06	7.63464e+06
	8	Palmitic acid	0.999974			38.1178	255.233	Lipids and lipid-like molecules	forward	6.93253e+07	1.03959e+08	9.51677e+07	1.16639e+08	2.20722e+08	1.39511e+08	1.74717e+08	1.10055e+08	1.19559e+08	1.55894e+09	1.0158e+09	9.48012e+08	1.50183e+09	1.31228e+09	1.02648e+09	8.94458e+08	9.44323e+08	1.11535e+09	1.84806e+08	3.70296e+08	2.67536e+08	1.86032e+08	2.87232e+08	2.36312e+08	1.45568e+08	2.15266e+08	2.905e+08
	9	Mesaconic acid	0.99991			447.704	129.019	Lipids and lipid-like molecules	forward	1.82343e+06	483364	1.65151e+06	1.66759e+06	5.15588e+06	4.80959e+06	469719	0	0	3.42657e+06	1.75681e+07	1.32166e+07	4.40013e+07	7.05004e+06	3.36416e+07	7.28557e+07	7.30294e+07	1.12414e+08	2.6923e+06	5.3554e+06	3.48796e+06	9.07263e+06	9.50077e+06	6.56786e+06	1.30682e+07	2.0933e+07	2.12466e+07
	10	Glycolic acid	0.999877			156.617	75.0081	Organic acids and derivatives	forward	4.90262e+07	4.9792e+07	5.03592e+06	2.32886e+07	2.17658e+07	2.17285e+07	7.47561e+06	2.4431e+07	2.06407e+07	1.30276e+07	1.3937e+07	1.31479e+07	1.60739e+07	1.52897e+07	1.67586e+07	1.67362e+07	1.51175e+07	1.62436e+07	1.51736e+07	1.75114e+07	1.71124e+07	1.7453e+07	1.87694e+07	1.9002e+07	1.67976e+07	1.70924e+07	1.7573e+07
	11	Gamma-Linolenic acid	0.999848			41.0526	277.217	Lipids and lipid-like molecules	forward	1.18734e+06	250314	139237	9.70778e+06	33098.5	1.0832e+06	116885	137122	43030.9	2.23957e+06	2.66344e+06	4.82362e+06	5.94549e+06	7.45155e+06	6.94968e+06	8.00935e+06	3.77272e+06	8.04287e+06	7.12056e+09	9.17579e+09	1.04364e+10	7.24919e+09	8.89691e+09	8.98704e+09	4.41974e+09	4.62823e+09	3.66186e+09
	12	Alpha-Linolenic acid	0.999604			85.1963	277.217	Lipids and lipid-like molecules	forward	82151.2	0	0	0	0	35789.1	0	0	0	69530	280250	168084	555820	1.0186e+06	822923	1.44859e+06	2.72272e+06	2.59498e+06	6.18563e+07	8.53494e+07	1.04327e+08	1.13238e+08	1.77738e+08	1.4088e+08	1.2015e+08	1.69342e+08	1.4629e+08
	13	1H-Indole-3-carboxaldehyde	0.999238			199.001	144.045	Organoheterocyclic compounds	forward	2.89065e+06	3.9371e+06	3.07373e+06	1.41385e+07	7.5219e+06	9.36218e+06	6.42423e+07	4.394e+07	4.17103e+07	79455.6	256146	0	278880	1.13279e+06	668407	8.27199e+06	695021	839423	2.08176e+06	1.40362e+06	1.82776e+06	3.06671e+06	1.53215e+06	1.50504e+06	1.8481e+06	3.29891e+06	2.12102e+06
	14	Adenine	0.999039			257.559	134.047	Organoheterocyclic compounds	forward	7.71103e+06	6.4687e+06	7.5401e+06	1.00524e+07	9.46589e+06	9.57625e+06	3.92304e+06	7.1038e+06	4.2055e+06	2.08334e+07	2.80279e+07	4.68924e+07	9.03311e+07	3.33612e+07	6.14641e+07	7.77194e+07	1.06148e+08	3.1421e+08	3.3923e+08	1.30919e+08	4.68067e+08	5.83195e+08	5.64942e+08	6.15423e+08	1.51363e+08	2.14042e+08	1.37486e+08
	15	Sarcosine	0.998171			364.651	88.0397	Organic acids and derivatives	forward	4.55532e+06	3.43163e+06	4.32366e+06	6.42642e+06	2.41892e+06	3.76326e+06	1.06986e+07	7.83412e+06	6.28962e+06	2.97318e+06	3.25676e+06	3.35988e+06	3.10363e+06	3.87912e+06	3.05417e+06	4.31184e+06	3.45257e+06	3.69283e+06	1.81481e+08	2.72462e+08	3.37842e+08	9.5454e+07	1.39939e+08	1.06878e+08	5.60561e+07	7.41223e+07	8.592e+07
	16	16-Methylheptadecanoic acid	0.998022			37.6626	283.264	Lipids and lipid-like molecules	forward	2.6699e+08	5.06559e+08	3.48087e+08	4.20453e+08	9.29018e+08	3.84642e+08	5.76411e+08	4.01515e+08	4.73818e+08	2.2954e+09	8.74485e+08	7.32765e+08	2.03871e+09	1.66773e+09	7.08933e+08	6.14188e+08	6.73531e+08	1.37105e+09	1.71181e+07	4.3791e+07	9.37994e+06	5.40835e+06	3.563e+06	6.28637e+06	1.64564e+06	6.05771e+06	2.79507e+06
	17	Ginsenoside B2	0.99774			177.929	945.537	Lipids and lipid-like molecules	forward	2.29565e+06	2.27664e+06	2.37274e+06	1.82182e+06	1.48764e+06	1.39664e+06	1.43333e+06	1.96352e+06	1.6851e+06	2.91872e+06	2.39008e+06	2.56949e+06	2.76575e+06	2.99621e+06	2.97216e+06	1.23777e+06	3.35817e+06	3.67771e+06	4.71356e+07	2.41298e+08	3.80988e+08	4.90006e+08	7.33354e+08	7.65384e+08	3.74494e+08	7.01179e+08	7.30544e+08
	18	Itaconic acid	0.997207			60.51	129.019	Lipids and lipid-like molecules	forward	311762	144365	251220	278229	3.32986e+07	136662	219565	97560.2	34151.2	1.04833e+08	1.31789e+08	1.08994e+08	2.27803e+08	2.53836e+08	2.12896e+08	2.6725e+08	2.12612e+08	2.50811e+08	1.41428e+07	9.04675e+06	1.20818e+07	4.75907e+06	1.36279e+06	2.75272e+06	1.6435e+06	0	0
	19	3-Hydroxyglutaric acid	0.99674			47.7649	147.029	Organic acids and derivatives	forward	1.43971e+08	2.38129e+08	1.76518e+08	1.42768e+08	2.07286e+08	1.46067e+08	1.28762e+08	1.39887e+08	1.72856e+08	4.77346e+07	4.04342e+07	3.7672e+07	2.56411e+07	2.24016e+07	2.61841e+07	6.75684e+06	7.33563e+06	6.75061e+06	1.75737e+07	6.86953e+06	4.22384e+06	6.21605e+06	5.15747e+06	3.6662e+06	4.30112e+06	4.37934e+06	6.34548e+06
	20	Fumaric acid	0.99502			49.5168	115.003	Organic acids and derivatives	forward	0	32158.2	21822.2	381395	197486	219413	115174	431867	261101	2.49533e+07	2.70812e+07	2.45689e+07	4.06287e+07	3.62819e+07	3.69774e+07	1.54939e+08	1.45064e+08	1.49978e+08	3.4504e+06	959664	1.74446e+06	592123	743602	329843	247474	0	349931
	21	Succinic acid	0.994232			397.634	117.019	Organic acids and derivatives	forward	9.53898e+07	9.54575e+07	1.01312e+08	2.35738e+08	2.28235e+08	2.16751e+08	4.19644e+07	3.88748e+07	4.16488e+07	8.65443e+07	9.52157e+07	9.67048e+07	3.24803e+08	3.05403e+08	2.88783e+08	7.16615e+08	6.96726e+08	6.94792e+08	3.16367e+08	3.6512e+08	3.75761e+08	4.16842e+08	4.64972e+08	4.53232e+08	5.26938e+08	4.89414e+08	5.04928e+08
	22	Benzoic acid	0.993523			30.9096	121.029	Benzenoids	forward	3.48792e+06	3.19592e+06	4.77627e+06	4.65351e+06	9.28464e+06	3.51683e+06	4.2978e+06	5.13404e+06	5.29182e+06	2.94094e+07	3.50097e+07	3.16938e+07	4.30114e+07	4.8637e+07	5.8908e+07	7.4317e+07	7.05507e+07	6.41408e+07	1.55648e+07	2.41925e+07	1.28827e+07	2.51348e+07	2.36724e+07	1.50645e+07	1.17119e+07	1.18261e+07	1.32487e+07
	23	2,3-Dihydroxybutanedioic acid	0.993436			29.8429	149.009	Organic oxygen compounds	forward	1.05976e+07	7.84778e+06	8.77826e+06	1.16598e+07	7.57511e+06	4.89637e+06	7.74923e+06	1.1329e+07	8.28148e+06	2.65865e+07	2.6076e+07	1.91585e+07	1.27184e+07	1.18525e+07	1.66167e+07	1.43018e+07	1.80531e+07	1.5627e+07	1.48969e+06	1.599e+06	1.9315e+06	1.22201e+06	702942	707708	2.15627e+06	2.00107e+06	2.10366e+06
	24	Arachidonic acid	0.992496			213.134	303.233	Lipids and lipid-like molecules	forward	220742	339409	260672	58787.8	223192	232386	0	0	22392.3	0	0	0	0	0	0	0	0	0	1.53746e+06	2.48276e+06	2.92234e+06	3.01045e+06	3.95519e+06	3.5198e+06	2.54811e+06	3.41907e+06	3.32104e+06
	25	Adipic acid	0.990211			189.796	145.05	Lipids and lipid-like molecules	forward	7.43156e+06	1.08866e+07	9.82237e+06	1.57605e+08	8.03348e+07	1.01512e+08	1.59038e+07	3.80587e+06	3.19721e+06	0	0	0	0	0	0	0	0	0	0	876850	0	185193	204703	760275	1.14051e+06	620431	1.85218e+06
	26	Oleic acid	0.989474			38.6452	281.249	Lipids and lipid-like molecules	forward	1.48946e+06	1.73982e+06	1.87983e+06	3.51707e+06	3.52652e+06	1.75092e+06	4.02487e+06	2.77643e+06	1.98503e+06	7.15518e+07	2.4678e+07	3.09947e+07	6.14749e+07	1.13028e+08	2.14359e+07	1.28706e+07	1.75894e+07	4.24026e+07	5.10892e+07	8.1376e+07	1.0142e+08	5.14841e+07	7.48496e+07	8.6973e+07	5.46301e+07	7.02166e+07	6.36133e+07
	27	Isopalmitic acid	0.988208			301.534	255.233	Lipids and lipid-like molecules	forward	1.54901e+06	1.57415e+06	1.77226e+06	1.87617e+06	1.33522e+06	1.01674e+06	1.61553e+06	1.22588e+06	1.50239e+06	1.50798e+06	1.63394e+06	1.83553e+06	1.60309e+06	1.6368e+06	1.56424e+06	1.53496e+06	1.4003e+06	1.5758e+06	1.20786e+06	1.40037e+06	1.24135e+06	1.44261e+06	1.3597e+06	1.34576e+06	1.32493e+06	1.52461e+06	1.46899e+06
	28	Quinic acid	0.988065			96.3739	191.056	Organic oxygen compounds	forward	277313	81962.6	159036	460776	130652	81426.3	102788	185814	193569	873081	1.0478e+06	961536	3.39395e+06	7.24938e+06	3.6871e+06	5.19207e+06	4.79788e+06	4.68214e+06	94345.6	0	0	915204	1.37293e+06	1.86242e+06	1.58581e+06	1.67126e+06	1.51631e+06
	29	Phthalic acid	0.98787			398.646	165.019	Benzenoids	forward	3.89143e+06	6.47301e+06	2.15232e+06	3.29347e+06	3.44338e+06	3.71092e+06	4.07872e+06	5.9786e+06	4.33363e+06	8.73132e+06	8.86735e+06	8.30602e+06	9.82583e+06	8.24765e+06	8.65937e+06	8.31055e+06	8.74906e+06	8.06581e+06	5.64876e+06	8.59825e+06	9.10137e+06	8.4601e+06	7.79856e+06	9.11408e+06	7.83411e+06	8.3428e+06	8.82065e+06
	30	Deoxyinosine	0.987561			282.62	251.074	Nucleosides, nucleotides, and analogues	forward	0	0	0	638637	477023	514071	1.23687e+06	1.07021e+06	987383	18047.1	9322.1	31329.2	0	103079	18423.1	1.16457e+06	274563	149512	3.84197e+06	3.6982e+06	3.23378e+06	8.7617e+06	1.1505e+07	7.21992e+06	4.53471e+06	2.47998e+07	3.3752e+07
	31	Heptanoic acid	0.98702			236.338	129.092	Lipids and lipid-like molecules	forward	1.14626e+06	1.46189e+06	1.21242e+06	0	1.48829e+06	1.51378e+06	2.33101e+06	1.97714e+06	1.9341e+06	1.79066e+06	1.93131e+06	1.92273e+06	1.92256e+06	1.6021e+06	1.91591e+06	1.63166e+06	1.11034e+06	1.86731e+06	2.50858e+06	3.02928e+06	2.98432e+06	3.70099e+06	4.10377e+06	3.95199e+06	3.92597e+06	4.33713e+06	4.23024e+06
	32	Hydrogen phosphate	0.986813			182.911	96.9692	Homogeneous non-metal compounds	forward	6.81523e+06	6.74643e+06	4.17858e+06	7.51425e+06	2.63554e+06	5.10644e+06	7.79031e+06	5.54106e+06	3.56356e+06	0	0	0	0	1.44922e+06	0	3.28234e+06	764104	2.59283e+06	7.46084e+06	7.15824e+06	6.40292e+06	7.31508e+06	1.03398e+07	7.4173e+06	1.43227e+07	4.47318e+06	8.89201e+06
	33	2-Ethyl-2-Hydroxybutyric acid	0.986672			126.168	131.071	Lipids and lipid-like molecules	forward	4.29799e+06	3.97441e+06	5.15369e+06	1.69688e+08	1.32181e+08	1.43529e+08	2.99261e+08	3.24317e+08	2.20433e+08	2.75532e+06	3.21256e+06	1.73884e+06	5.15085e+06	5.49691e+06	4.62112e+06	1.09106e+07	8.26309e+06	1.31714e+07	1.44511e+07	2.91952e+07	2.67313e+07	3.92335e+07	3.84609e+07	4.68601e+07	3.20588e+07	3.7734e+07	3.28346e+07
	34	Hypoxanthine	0.986638			177.873	135.031	Organoheterocyclic compounds	forward	1.91087e+06	603878	288528	9.85105e+06	8.69263e+06	1.4146e+07	6.02808e+06	5.68616e+06	2.86135e+06	1.49617e+07	1.95734e+07	1.80273e+07	5.2606e+07	5.67473e+07	5.56503e+07	4.06927e+08	3.71535e+08	3.88977e+08	1.51693e+09	1.4447e+09	1.32689e+09	1.5216e+09	1.76019e+09	1.49635e+09	2.48479e+08	2.03848e+08	2.70066e+08
	35	Citric acid	0.986296			548.753	191.02	Organic acids and derivatives	forward	9.01925e+07	2.84288e+08	1.43812e+08	7.67563e+07	9.9228e+07	2.11992e+08	7.15367e+07	5.98559e+07	8.64548e+07	7.20216e+07	4.71183e+07	2.60862e+07	2.04914e+08	4.74232e+07	7.70279e+07	1.12063e+08	1.13225e+08	1.23907e+08	2.50084e+07	5.11023e+07	1.99632e+08	9.07671e+07	2.30195e+08	4.70223e+07	1.0344e+08	6.60512e+07	5.36856e+07
	36	Terephthalic acid	0.986235			370.441	165.019	Benzenoids	forward	5.33782e+07	5.16664e+07	5.09017e+07	4.77798e+07	4.48917e+07	4.47583e+07	6.13373e+07	4.78276e+07	4.95133e+07	5.12751e+07	4.98796e+07	5.36658e+07	4.8325e+07	5.05071e+07	6.0164e+07	5.83992e+07	5.9903e+07	5.55148e+07	5.28523e+07	5.22573e+07	5.29628e+07	6.26388e+07	5.1798e+07	4.9683e+07	5.57046e+07	5.15475e+07	4.92517e+07
	37	Glutaric acid	0.986176			394.628	131.034	Organic acids and derivatives	forward	2.53723e+06	2.16075e+06	1.7633e+06	1.92257e+06	3.15859e+06	2.01165e+06	3.95854e+06	3.9482e+06	5.11349e+06	4.35012e+06	4.64481e+06	4.29779e+06	5.32333e+06	6.87977e+06	5.21398e+06	6.17215e+06	6.38012e+06	5.85057e+06	3.50819e+07	4.21873e+07	7.19971e+07	1.42053e+07	1.79323e+07	1.96644e+07	1.09351e+07	1.26713e+07	1.52163e+07
	38	D-Alanine	0.986015			385.81	88.0397	Organic acids and derivatives	forward	5.35912e+06	4.0448e+06	5.63736e+06	5.49402e+06	6.70583e+06	2.52404e+06	6.10825e+06	3.37067e+06	1.19592e+07	6.70315e+06	8.26817e+06	8.27182e+06	6.99649e+06	9.13622e+06	7.00522e+06	9.79037e+06	8.30841e+06	8.74325e+06	2.56935e+07	3.91703e+07	5.01542e+07	1.89648e+07	3.31319e+07	2.76237e+07	1.47175e+07	1.55842e+07	2.00157e+07
	39	L-Proline	0.985325			330.783	114.055	Organic acids and derivatives	forward	2.84483e+06	3.18839e+06	3.30847e+06	1.38606e+07	9.89755e+06	1.03899e+07	8.67826e+06	6.05809e+06	5.95227e+06	653759	1.16904e+06	744452	7.50533e+06	6.23474e+06	7.0234e+06	3.1094e+07	2.9311e+07	3.09651e+07	1.2334e+07	2.00749e+07	2.14159e+07	1.16909e+07	2.15614e+07	1.93899e+07	1.01583e+07	2.10671e+07	2.25267e+07
	40	Mesylate	0.982381			186.302	94.9801	Organic compounds	forward	2.78743e+07	2.21713e+07	2.03637e+07	3.82384e+07	3.28572e+07	4.03021e+07	3.54008e+07	3.91854e+07	3.45113e+07	0	0	0	0	0	0	0	0	0	6.37955e+06	2.27703e+07	1.66225e+07	3.81642e+07	4.5673e+07	4.18567e+07	3.30023e+07	3.97832e+07	4.15974e+07
	41	D-2,3-Dihydroxypropanoic acid	0.979674			348.514	105.019	Organic oxygen compounds	forward	589808	606089	730234	3.81209e+06	2.52518e+06	3.27173e+06	2.78846e+06	2.31106e+06	2.27527e+06	798765	2.52626e+06	1.05875e+06	3.9672e+06	964391	1.99076e+06	6.32993e+06	4.29376e+06	3.58908e+06	483309	534770	629474	793528	848573	783234	911677	3.37108e+06	1.18285e+06
	42	3,4-Dihydroxybenzaldehyde	0.978299			185.966	137.024	Benzenoids	forward	4.41069e+06	3.65478e+06	4.08707e+06	2.53444e+07	2.28386e+07	2.62495e+07	6.41864e+07	5.80628e+07	4.39076e+07	6.33046e+06	7.51079e+06	8.05849e+06	9.19399e+06	8.08023e+06	8.85855e+06	1.1006e+07	1.13036e+07	1.23394e+07	3.29902e+06	4.1238e+06	4.43967e+06	6.67562e+06	6.76625e+06	7.32917e+06	5.67159e+06	6.42672e+06	6.38002e+06
	43	2-Ketobutyric acid	0.977882			90.4703	101.024	Organic acids and derivatives	forward	2.22415e+07	2.09007e+07	1.91098e+07	2.65852e+08	2.26964e+08	2.26079e+08	1.38316e+08	1.25079e+08	1.22377e+08	0	0	0	0	0	0	2.27767e+07	1.51788e+07	1.5774e+07	0	0	0	0	3.33994e+06	3.23955e+06	6.90732e+06	5.04919e+06	3.42666e+06
	44	Pyrrolidonecarboxylic acid	0.977587			182.342	128.035	Organic acids and derivatives	forward	1.33399e+07	1.06801e+07	1.78314e+07	2.91115e+07	8.20971e+06	7.42308e+06	1.75561e+07	6.11406e+06	1.17695e+07	5.92245e+06	1.44981e+07	1.52365e+07	7.46975e+06	3.26675e+07	1.46978e+07	3.82768e+07	1.61774e+07	1.95768e+07	5.2208e+06	8.86801e+06	5.60675e+06	3.6996e+06	3.74461e+06	5.00879e+06	7.85961e+06	5.70795e+06	1.49765e+07
	45	Indole-3-carboxylic acid	0.976876			75.1264	160.04	Organoheterocyclic compounds	forward	0	27692.3	46002.5	6.8556e+06	6.15822e+06	6.68256e+06	1.24809e+08	1.18686e+08	1.0402e+08	733359	894582	1.12418e+06	2.61368e+06	2.76133e+06	4.1123e+06	8.30598e+06	9.4973e+06	7.77871e+06	1.92618e+06	1.9917e+06	1.28044e+06	852009	731965	689196	638895	1.42739e+06	909057
	46	Succinic acid semialdehyde	0.97644			211.583	101.024	Lipids and lipid-like molecules	forward	4.23356e+07	4.24158e+07	4.50585e+07	1.38537e+08	9.63841e+07	1.01193e+08	4.28438e+07	4.81132e+07	4.07691e+07	0	0	0	340878	0	0	0	0	0	1.33585e+07	7.02652e+07	6.62462e+07	8.51715e+07	2.1082e+07	3.13908e+07	3.96581e+07	2.1284e+07	2.19146e+07
	47	Uridine	0.975842			166.832	243.063	Nucleosides, nucleotides, and analogues	forward	2.52496e+08	2.59824e+08	2.63616e+08	6.74222e+08	5.04505e+08	5.46724e+08	1.10401e+07	6.19587e+06	7.42323e+06	3.29373e+06	3.87141e+06	3.60663e+06	1.65417e+07	1.80546e+07	1.68319e+07	5.74314e+07	4.45973e+07	5.32059e+07	7.1459e+07	7.22379e+07	7.36148e+07	1.06575e+08	1.15699e+08	1.09689e+08	8.04864e+07	7.66959e+07	7.73688e+07
	48	N-Acetyl-L-phenylalanine	0.974702			200.243	206.082	Organic acids and derivatives	forward	0	0	0	5.28725e+06	0	0	0	7.40407e+06	6.70162e+06	0	249555	0	437128	192535	547888	843603	585189	471184	0	0	0	0	0	0	0	0	0
	49	Ketoleucine	0.972798			29.7684	129.055	Organic acids and derivatives	forward	1.73305e+06	2.67871e+06	3.17029e+06	7.52056e+06	8.37191e+06	7.44504e+06	1.38903e+07	2.8744e+07	2.49009e+07	3.59051e+06	3.31482e+06	3.01997e+06	4.31104e+06	6.95139e+06	5.96215e+06	5.87433e+06	6.59183e+06	5.86963e+06	5.13493e+06	3.06658e+06	3.54693e+06	3.47831e+06	3.59857e+06	2.81379e+06	2.5917e+06	2.37238e+06	2.22621e+06
	50	Glycine	0.971503			244.642	74.0241	Organic acids and derivatives	forward	545162	494884	487712	2.69564e+06	1.20241e+06	1.5631e+06	4.06017e+06	2.36463e+06	2.47358e+06	249361	552299	618914	542977	545899	426838	846169	519561	755625	685648	645444	680381	845511	897759	923191	492206	709545	758553
	51	Ethyl hexadecanoate	0.971417			95.1127	283.264	Lipids and lipid-like molecules	forward	3.77082e+06	2.94576e+06	8.91834e+06	2.07702e+06	3.76959e+06	3.16245e+06	2.74912e+06	4.18914e+06	3.91896e+06	6.13079e+06	4.42507e+06	5.03551e+06	4.49714e+06	6.09178e+06	4.20183e+06	4.97491e+06	5.5961e+06	6.13126e+06	4.00406e+06	4.08806e+06	3.81881e+06	1.02075e+07	1.74164e+06	1.64203e+06	3.82333e+06	5.06231e+06	3.75208e+06
	52	Rosmarinic acid	0.968239			174.716	359.076	Phenylpropanoids and polyketides	forward	3.03491e+07	3.61037e+07	3.23132e+07	6.54457e+07	3.25694e+07	7.86004e+07	9.84033e+06	5.8808e+07	1.81827e+07	0	0	0	586249	930364	1.02738e+06	1.57537e+06	966586	1.08851e+06	0	0	0	0	0	0	0	50528.8	0
	53	Ethyl glucuronide	0.967703			91.6558	221.067	Organic oxygen compounds	forward	543453	538160	823495	1.17924e+06	603003	716882	1.92908e+06	1.18527e+06	1.69862e+06	2.19264e+06	2.48764e+06	1.33347e+06	8.93561e+06	8.69979e+06	1.07848e+07	2.76292e+07	3.41532e+07	2.35131e+07	0	0	0	0	0	0	80806.1	0	0
	54	5'-Methylthioadenosine	0.96722			87.4591	296.082	Nucleosides, nucleotides, and analogues	forward	977680	845528	483068	1.21496e+06	2.21726e+06	1.84778e+06	1.43299e+06	1.30125e+06	1.286e+06	1.82319e+06	2.04023e+06	1.9681e+06	2.57937e+06	2.76794e+06	2.69642e+06	4.59564e+06	3.95826e+06	4.45264e+06	5.0727e+06	5.3294e+06	5.71951e+06	6.14826e+06	5.10607e+06	5.5021e+06	5.51727e+06	5.65477e+06	5.72453e+06
	55	Jaceidin	0.966851			192.758	359.076	Phenylpropanoids and polyketides	forward	0	0	0	745054	0	0	0	0	0	0	0	0	0	0	0	0	0	0	0	0	0	0	0	0	0	0	0
	56	Alpha-Hydroxyisobutyric acid	0.96653			191.991	103.035	Organic acids and derivatives	forward	9.57649e+06	1.08005e+07	9.90725e+06	2.33959e+07	1.18792e+07	1.85736e+07	3.40659e+07	2.33371e+07	2.27779e+07	382619	2.06351e+06	2.20495e+06	864427	4.28703e+06	1.9944e+06	4.6616e+06	2.6702e+06	3.55225e+06	1.03002e+07	1.55876e+07	1.06727e+07	2.3801e+07	2.4349e+07	2.46792e+07	2.1114e+07	2.05811e+07	1.43863e+07
	57	Inosine	0.964834			231.672	267.074	Nucleosides, nucleotides, and analogues	forward	586614	490484	664267	1.79353e+06	1.18596e+06	1.20595e+06	306978	245169	198735	59202.8	93898.6	128246	291513	368505	271982	432046	359822	465940	111654	200097	352191	83118.4	915103	321410	135288	273804	456122
	58	Guanosine	0.963653			281.501	282.084	Nucleosides, nucleotides, and analogues	forward	1.18554e+07	7.43386e+06	4.3898e+06	5.62996e+07	4.07927e+07	4.50268e+07	265534	241242	201616	0	239822	337139	57519.6	56063.1	87036.4	230086	89000	183171	279182	290514	418820	348058	615514	360713	419696	520695	633078
	59	4-Dodecylbenzenesulfonic Acid	0.963445			27.0992	325.185	Benzenoids	forward	1.30189e+09	9.59726e+08	1.30435e+09	6.55079e+08	7.82903e+08	1.27035e+09	1.18765e+09	7.06858e+08	5.7829e+08	9.30957e+08	1.24111e+09	1.06749e+09	7.44942e+08	2.52487e+08	2.68348e+08	3.5516e+08	4.82167e+08	4.48357e+08	2.99996e+08	3.46397e+08	1.93856e+08	3.5305e+08	2.97852e+08	3.82428e+08	2.8544e+08	3.20387e+08	2.9507e+08
	60	Xanthine	0.961652			225.338	151.026	Organoheterocyclic compounds	forward	249851	0	246698	1.06024e+07	1.01258e+07	1.31573e+07	2.26988e+07	2.52843e+07	1.45007e+07	558328	866293	1.02363e+06	2.11742e+06	881861	1.74092e+06	2.9463e+06	688987	2.9089e+06	700035	738548	693673	1.04562e+06	1.02841e+06	930986	748799	994457	773489
	61	Orotic acid	0.960304			237.072	155.001	Organoheterocyclic compounds	forward	4.38579e+06	4.41793e+06	4.21309e+06	1.48093e+07	4.09228e+06	6.85079e+06	1.6517e+07	4.2042e+06	4.1189e+06	1.36114e+07	4.24221e+06	6.51329e+06	3.32321e+07	8.64652e+07	5.75299e+07	1.16155e+08	4.97772e+07	5.80763e+07	4.91118e+06	5.07663e+06	4.77591e+06	5.22946e+06	5.90266e+06	5.84617e+06	5.27777e+06	6.36973e+06	7.40442e+06
	62	Uracil	0.957933			77.8207	111.019	Organoheterocyclic compounds	forward	115934	303887	167236	2.9452e+06	1.426e+07	2.28888e+07	1.73377e+07	1.60288e+07	1.75178e+07	1.01712e+08	1.08794e+08	1.05099e+08	6.50649e+08	6.47827e+08	6.34068e+08	9.73101e+08	9.76509e+08	9.77513e+08	1.26542e+08	1.24187e+08	1.27769e+08	1.79951e+08	1.98724e+08	1.97406e+08	1.58926e+08	1.6071e+08	1.97315e+08
	63	L-Glutamic acid	0.957421			315.014	146.045	Organic acids and derivatives	forward	964060	909492	1.18263e+06	2.30254e+07	461049	1.36845e+07	1.64634e+07	9.4898e+06	664149	618997	1.02187e+06	1.0375e+06	1.30556e+06	1.93723e+06	1.03087e+06	3.42327e+06	1.75434e+06	2.09148e+06	881490	1.03911e+06	1.20857e+06	664747	927950	703153	735369	2.29655e+06	2.80366e+06
	64	Maleic acid	0.956801			205.315	115.003	Organic acids and derivatives	forward	2.83799e+07	3.03737e+07	3.63657e+07	1.27939e+08	1.04807e+08	1.29945e+08	4.3534e+06	6.42917e+07	4.3996e+07	1.57193e+06	1.46517e+06	1.45532e+06	1.81651e+06	1.62483e+06	1.89008e+06	2.45559e+06	3.37722e+06	2.26478e+06	3.90419e+06	6.34203e+06	5.75999e+06	5.63408e+06	5.80926e+06	5.84294e+06	6.96114e+06	7.59873e+06	7.7581e+06
	65	Pantothenic acid	0.956149			285.077	218.103	Organooxygen compounds	forward	2.0086e+06	1.35887e+06	1.25269e+06	2.29811e+07	9.0626e+06	1.15954e+07	5.78948e+07	2.67245e+07	2.49458e+07	1.78534e+07	4.64963e+07	4.34141e+07	9.67707e+07	1.94967e+08	1.00329e+08	3.2946e+08	2.3129e+08	2.4192e+08	1.37765e+07	1.45297e+07	1.43641e+07	2.34066e+07	2.75592e+07	2.49342e+07	2.25604e+07	3.42907e+07	4.41926e+07
	66	2-Methylglutaric acid	0.955834			73.7069	145.05	Lipids and lipid-like molecules	forward	4.86182e+06	1.59778e+06	0	2.05885e+07	2.45827e+07	2.52853e+07	3.39889e+07	3.54468e+07	3.40375e+07	702087	0	0	0	0	0	0	0	0	0	0	0	141774	194975	159235	821296	324531	772512
	67	Cyclic AMP	0.952514			282.473	328.046	Nucleosides, nucleotides, and analogues	forward	682458	654524	651298	2.73556e+06	1.5587e+06	1.81154e+06	16784.6	0	0	0	16398.6	0	0	27815	0	44994.9	0	0	468176	962746	1.98903e+06	1.81577e+06	5.51788e+06	2.79485e+06	2.09739e+06	4.40724e+06	8.17566e+06
	68	Petroselinic acid	0.951431			128.675	281.249	Lipids and lipid-like molecules	forward	1.54369e+06	1.63436e+06	1.42893e+06	3.00172e+06	2.26775e+06	2.65415e+06	1.73816e+06	1.70499e+06	1.62938e+06	2.40627e+06	1.42887e+06	3.62498e+06	2.48819e+06	2.35462e+06	6.29276e+06	1.94683e+06	1.7434e+06	1.1791e+06	1.81082e+06	1.76516e+06	1.95714e+06	1.97858e+06	1.88215e+06	1.90569e+06	1.97333e+06	1.95368e+06	1.82558e+06
	69	Hydroxypyruvic acid	0.950921			507.072	103.003	Organic acids and derivatives	forward	2.79382e+06	4.76861e+06	6.83648e+06	5.87601e+06	5.05555e+06	5.69641e+06	7.34108e+06	4.45087e+06	4.48843e+06	4.16072e+06	4.08142e+06	4.13322e+06	4.39725e+06	4.43872e+06	4.25946e+06	4.58084e+06	4.64829e+06	2.71017e+06	4.36089e+06	4.50361e+06	4.36764e+06	6.99805e+06	4.63477e+06	3.99543e+06	6.75084e+06	5.08779e+06	5.03397e+06
	70	3-(3,4-Dihydroxy-5-methoxy)-2-propenoic acid	0.950842			399.824	209.046	Phenylpropanoids and polyketides	forward	1.62221e+06	1.25482e+06	1.51254e+06	2.13225e+06	6.3984e+06	1.64659e+06	1.84139e+06	1.63168e+06	3.02067e+06	3.23275e+06	3.27086e+06	3.29214e+06	3.35143e+06	2.10897e+06	4.39374e+06	3.8502e+06	3.68911e+06	3.67586e+06	3.67507e+06	3.82093e+06	3.52184e+06	3.69276e+06	3.51624e+06	3.81311e+06	3.68e+06	3.7805e+06	3.78735e+06
	71	D-Xylitol	0.949255			248.628	151.061	Organic oxygen compounds	forward	4.57111e+06	6.65548e+06	4.92174e+06	2.5803e+07	1.91084e+07	3.06042e+07	6.16057e+07	4.93528e+07	6.57707e+07	5.47246e+06	7.88363e+06	7.00943e+06	3.63563e+07	4.06028e+07	2.80849e+07	6.52885e+07	4.80758e+07	5.34632e+07	4.59235e+06	4.24636e+06	4.6844e+06	5.98522e+06	6.2406e+06	5.69468e+06	7.0494e+06	6.82755e+06	7.48426e+06
	72	Ethyl tetradecanoate	0.945704			5.45897	255.233	Lipids and lipid-like molecules	forward	0	0	0	1.73667e+07	0	0	1.82922e+07	0	0	2.22647e+07	2.44395e+07	2.60341e+07	2.78873e+07	4.94726e+07	4.03886e+07	2.56999e+07	6.72388e+06	2.34304e+07	0	0	0	0	0	0	0	8.11655e+06	2.22683e+07
	73	Adenosine monophosphate	0.945547			444.606	346.056	Nucleosides, nucleotides, and analogues	forward	157173	0	94006	142219	23490.2	811717	32157.8	869314	0	792507	3.61627e+06	2.80621e+06	1.66973e+06	325929	1.63725e+06	7.45802e+06	5.31472e+06	7.1156e+06	2.77073e+07	3.22217e+07	4.95584e+07	3.50214e+07	4.71595e+07	4.52319e+07	3.30485e+07	4.94307e+07	4.31968e+07
	74	7-Methyladenine	0.944391			165.133	148.062	Organoheterocyclic compounds	forward	5.5753e+06	5.97372e+06	5.95819e+06	4.6108e+07	3.74505e+07	3.78814e+07	8.65699e+07	6.88833e+07	6.94716e+07	385398	894162	1.11529e+06	6.98249e+06	8.55502e+06	9.43407e+06	1.623e+07	1.46945e+07	1.51431e+07	0	0	66535.7	620121	215444	643121	1.0376e+06	870590	1.04838e+06
	75	L-Fucose	0.942695			151.276	163.061	Organic oxygen compounds	forward	3.8766e+06	4.25259e+06	4.11553e+06	1.74199e+07	1.33636e+07	1.61318e+07	1.078e+07	8.26374e+06	3.94914e+06	2.54045e+06	6.91007e+06	6.62602e+06	1.03741e+07	1.11623e+07	1.0338e+07	1.66764e+07	1.83442e+07	1.64346e+07	334408	0	81773.1	1.1809e+06	936296	943005	1.38688e+06	1.22151e+06	3.85999e+06
	76	Sorbitol	0.941088			349.827	181.071	Organic oxygen compounds	forward	287037	225377	240887	0	0	30264.8	0	0	0	517126	658272	742376	786518	1.01152e+06	866758	7.68519e+06	388362	5.10214e+06	7.49944e+06	8.75352e+06	9.44778e+06	9.74136e+06	1.02516e+07	1.0565e+07	4.30541e+06	5.24771e+06	5.19684e+06
	77	L-Phenylalanine	0.938158			277.656	164.071	Organic acids and derivatives	forward	234123	235360	282687	2.52298e+06	1.29238e+06	1.42065e+06	3.1758e+06	2.49602e+06	2.74065e+06	1.61727e+06	2.3777e+06	1.81447e+06	8.16811e+06	5.94621e+06	6.91055e+06	1.44757e+07	1.29462e+07	1.4771e+07	1.96602e+07	2.04592e+07	2.64625e+07	2.53616e+07	4.40098e+07	2.89771e+07	2.21477e+07	3.45869e+07	4.1562e+07
	78	N-Acetylglutamine	0.934787			330.494	187.072	Organic acids and derivatives	forward	0	0	0	736486	0	344860	320717	0	0	893691	659287	672630	2.47395e+06	4.15637e+06	3.44099e+06	7.54852e+06	4.32819e+06	4.54212e+06	0	0	0	0	0	0	0	586841	209838
	79	D-Malic acid	0.934466			462.272	133.014	Lipids and lipid-like molecules	forward	1.19662e+06	810883	1.16589e+06	5.24145e+06	3.37516e+06	4.31208e+06	1.15229e+06	795317	647902	588398	4.80987e+06	2.78942e+06	781817	4.14418e+06	751450	9.05333e+06	1.91461e+06	2.77929e+06	7.17542e+06	7.8722e+06	8.99308e+06	7.34559e+06	1.03112e+07	7.44571e+06	1.68049e+07	2.41417e+07	2.49158e+07
	80	2-Hydroxyethanesulfonate	0.93336			169.198	124.991	Organic acids and derivatives	forward	2.83714e+06	3.37296e+06	3.40428e+06	8.00144e+06	1.35172e+07	6.26672e+06	2.08066e+07	2.8277e+07	2.10343e+07	1.80935e+06	2.35849e+06	1.17663e+06	5.57078e+06	1.48057e+07	2.05979e+07	4.39014e+07	2.33848e+07	3.27243e+07	802569	1.20978e+06	1.51012e+06	1.47293e+06	1.68572e+06	1.84502e+06	1.41559e+06	1.61241e+06	1.87798e+06
	81	Cytidine 2',3'-cyclic phosphate	0.925683			340.804	304.034	Nucleosides, nucleotides, and analogues	forward	472870	495691	511810	1.24863e+06	809718	857498	0	9299.89	0	0	0	0	0	0	0	0	0	0	0	0	9207.25	0	9049.67	0	8158.86	0	0
	82	Guanine	0.925147			246.202	150.042	Organoheterocyclic compounds	forward	248034	250590	234001	152327	259874	328339	273941	263170	217050	335378	542952	302887	2.22352e+06	1.84985e+06	2.2622e+06	9.83007e+06	1.04664e+07	1.09977e+07	1.14421e+07	1.36455e+07	1.55152e+07	1.13742e+07	1.37115e+07	1.28101e+07	4.21411e+06	4.97301e+06	5.80556e+06
	83	2-Hydroxy-3-methylbutyric acid	0.921508			188.479	117.055	Lipids and lipid-like molecules	forward	1.40326e+07	1.53633e+07	1.48347e+07	4.40903e+07	3.36398e+07	3.79089e+07	9.94612e+07	7.61743e+07	7.27771e+07	0	0	0	0	0	0	0	0	0	0	1.01116e+06	1.83766e+06	6.25559e+06	6.57277e+06	6.17727e+06	7.06168e+06	8.49686e+06	8.54844e+06
	84	N-Acetyl-L-aspartic acid	0.915071			61.9732	174.04	Organic acids and derivatives	forward	7.98467e+06	4.90446e+06	8.45328e+06	1.33719e+07	3.76643e+06	5.0259e+06	4.81612e+06	3.3692e+06	3.64539e+06	866770	1.36471e+06	1.40238e+06	251241	516260	380760	70096.8	287967	194333	1.44231e+06	993408	1.03521e+06	1.04852e+06	785706	901080	560917	496624	563477
	85	Fructose-1P	0.914777			316.034	179.056	Organooxygen compounds	forward	0	0	0	0	0	0	0	0	0	0	115608	0	0	1.53023e+06	436192	3.14007e+06	4.27879e+06	4.23648e+06	7.68572e+06	9.80854e+06	1.28204e+07	8.70041e+06	1.3907e+07	9.96107e+06	7.9306e+06	1.23776e+07	9.88334e+06
	86	Sucrose	0.912551			383.921	341.109	Organic oxygen compounds	forward	2.15478e+07	2.19017e+07	2.31498e+07	6.0816e+07	0	5.16406e+07	5.01232e+06	5.20113e+06	0	74101.1	0	13374	33215.5	0	126409	578379	535781	676656	338047	346736	505098	333504	382817	280878	364209	474282	560672
	87	3-Hydroxybutyric acid	0.911742			250.551	103.039	Organic acids and derivatives	forward	5.09015e+06	7.07783e+06	4.89779e+06	6.248e+06	2.60396e+06	4.06523e+06	1.6587e+07	1.29411e+07	1.32421e+07	3.89825e+06	3.56989e+06	4.78887e+06	1.79992e+06	1.93018e+06	3.60524e+06	5.73107e+06	2.47927e+06	2.76815e+06	683348	1.26159e+06	881463	1.31318e+06	1.29612e+06	1.52391e+06	1.75992e+06	2.04764e+06	2.16127e+06
	88	3-Hydroxyanthranilic acid	0.910959			32.2471	152.035	Benzenoids	forward	1.35843e+07	1.70014e+07	1.21707e+07	819489	5.28386e+07	5.257e+07	8.40757e+07	7.94513e+07	8.0708e+07	4.93823e+06	5.69071e+06	5.20611e+06	1.04564e+07	1.15125e+07	1.04303e+07	2.31838e+07	2.21227e+07	2.25419e+07	0	0	0	0	0	0	3.60814e+06	3.54915e+06	3.6476e+06
	89	N-Acetylglutamic acid	0.90978			398.005	188.056	Organic acids and derivatives	forward	271765	195205	358773	602635	0	368408	1.63081e+06	1.87709e+06	113258	839916	1.07805e+06	966007	4.26473e+06	3.76771e+06	3.84456e+06	5.90052e+06	6.35931e+06	6.53101e+06	367021	354536	330830	347906	288612	316912	376236	275199	346704
	90	Azelaic acid	0.905408			357.014	187.098	Lipids and lipid-like molecules	forward	5.32315e+06	4.57831e+06	5.64473e+06	4.43755e+06	3.12401e+06	3.10946e+06	6.05236e+06	2.4028e+06	2.56568e+06	1.21348e+06	1.34213e+06	1.37794e+06	642522	878924	713297	1.12866e+06	1.04633e+06	1.13826e+06	1.83518e+06	592366	644222	820685	589429	393337	481304	669052	739130
	91	Cyclic GMP	0.904002			299.748	344.039	Nucleosides, nucleotides, and analogues	forward	1.78859e+07	2.1746e+07	2.76044e+07	0	1.07928e+07	7.28372e+06	0	1.35423e+07	8.4357e+06	5.4687e+06	0	0	1.22582e+07	0	7.06316e+06	14648.2	8.91488e+06	7.84602e+06	2.22947e+07	8.67835e+06	8.23847e+06	8.04776e+06	6.19067e+06	2.03651e+07	9.45636e+06	26257.2	9026.11
	92	Cholesterol sulfate	0.898683			24.4003	465.306	Lipids and lipid-like molecules	forward	4.29213e+06	3.99582e+06	5.311e+06	31296	4.54203e+06	3.35901e+06	2.77883e+06	2.36725e+06	2.66752e+06	3.99101e+06	2.07137e+06	1.48847e+06	2.09747e+06	1.81123e+06	1.19841e+06	2.00333e+06	1.62056e+06	1.97882e+06	425159	311927	138479	90947.6	280981	142120	305479	400555	106122
	93	Pyroglutamic acid	0.88345			152.678	128.035	Organic acids and derivatives	forward	4.39472e+07	7.29854e+06	9.38442e+06	1.43102e+07	7.42799e+06	8.14781e+06	9.23291e+06	6.24962e+06	7.05987e+06	2.2875e+06	2.53334e+06	2.44235e+06	3.03252e+06	3.28182e+06	7.76931e+06	1.82582e+06	3.05375e+06	3.32656e+06	2.26138e+06	2.67417e+06	2.31282e+06	3.33538e+06	3.1369e+06	3.27507e+06	4.85617e+06	4.70093e+06	4.16156e+06
	94	Cytidine	0.879113			256.674	242.078	Nucleosides, nucleotides, and analogues	forward	6.04608e+06	6.01594e+06	6.50693e+06	2.14625e+07	1.74752e+07	1.77813e+07	969564	665973	542292	89752.9	101516	121463	464417	238871	452109	1.48355e+06	1.30856e+06	1.37493e+06	628854	622867	758865	741895	996322	877381	704402	960885	1.07271e+06
	95	Thymidine	0.872548			87.6608	241.083	Nucleosides, nucleotides, and analogues	forward	1.65069e+07	1.55416e+07	1.03898e+07	6.38592e+07	7.06478e+07	6.79008e+07	4.95323e+06	3.73283e+06	3.34278e+07	6.50175e+06	7.69486e+06	7.45649e+06	2.48352e+07	2.40753e+07	2.07325e+07	0	0	0	2.47739e+06	2.17882e+06	2.31683e+06	2.28509e+06	2.41909e+06	2.26249e+06	2.15982e+06	2.35256e+06	2.72078e+06
	96	myo-Inositol	0.871372			407.704	179.056	Organic oxygen compounds	forward	385758	342423	384702	3.93399e+06	2.62129e+06	2.92784e+06	6.72942e+06	5.71679e+06	4.91005e+06	0	0	0	394936	0	364401	2.18117e+06	1.99811e+06	2.18271e+06	2.80634e+06	3.67873e+06	3.22882e+06	4.09538e+06	5.12472e+06	4.04168e+06	2.59671e+06	2.96507e+06	2.90481e+06
	97	Hippuric acid	0.869698			102.278	178.044	Benzenoids	forward	0	65735.6	232004	5.3293e+06	77442.3	111013	6.40395e+06	4.62728e+06	0	622202	368756	276971	1.45809e+06	585342	630927	1.09721e+06	1.12327e+06	997492	442328	589964	681237	496480	613776	467410	364889	593988	445143
	98	DL-Dopa	0.866977			53.2774	196.061	Organic acids and derivatives	forward	0	0	0	0	0	0	0	0	0	0	0	0	0	0	0	0	0	0	558794	575665	515576	371616	407324	409256	1.09214e+06	723980	1.39218e+06
	99	(Â±)-2-(1-Methylpropyl)-4,6-dinitrophenol	0.866687			22.5494	239.067	Benzenoids	forward	2.413e+06	1.82585e+06	2.41462e+06	2.73257e+06	2.802e+06	2.22773e+06	1.55119e+06	1.68424e+06	1.65949e+06	1.48028e+06	1.10748e+06	960229	1.1766e+06	316342	1.32301e+06	2.49644e+06	1.56398e+06	885875	621026	735091	882067	822323	544455	1.05988e+06	737346	701569	1.14632e+06
	100	Cis-zeatin	0.865666			105.663	218.105	Organoheterocyclic compounds	forward	2.05725e+06	2.0611e+06	1.99515e+06	1.98444e+07	1.72339e+07	1.87143e+07	3.4952e+07	3.30617e+07	3.11771e+07	1.32621e+07	1.52586e+07	1.71711e+07	7.46242e+07	7.97659e+07	6.88434e+07	1.20742e+08	1.0722e+08	1.17674e+08	6.98401e+06	4.91997e+06	4.70786e+06	8.37735e+06	8.29635e+06	5.5765e+06	7.93738e+06	6.0746e+06	8.43543e+06
	101	N-methyl-L-glutamic Acid	0.864726			283.728	160.061	Organic acids and derivatives	forward	174918	174214	226443	2.65127e+06	1.0905e+06	1.62792e+06	3.97069e+06	2.00819e+06	4.09968e+06	165302	456638	300769	640142	1.56147e+06	794293	4.24953e+06	1.4185e+06	1.48474e+06	515125	583427	681881	569349	838061	530288	452807	828715	942181
	102	Taurine	0.860056			314.331	124.007	Organic acids and derivatives	forward	336550	362024	387080	552767	484237	428349	582071	503150	518600	871870	1.07537e+06	983837	5.72235e+06	3.05941e+06	4.2341e+06	8.21218e+06	7.4377e+06	7.94238e+06	2.19608e+07	1.74946e+07	2.34796e+07	7.06713e+06	7.64568e+06	8.07819e+06	1.19004e+07	1.97703e+07	2.04551e+07
	103	2,3-Dinor-6-keto-prostaglandin F1 a	0.859886			101.146	325.202	Lipids and lipid-like molecules	forward	3.8979e+06	3.5317e+06	4.94362e+06	5.1259e+06	1.35295e+07	1.52115e+07	2.20639e+06	2.12401e+06	1.94118e+06	2.28977e+06	2.58482e+06	2.50728e+06	2.16629e+06	2.33504e+06	2.07583e+06	8.78426e+06	7.40794e+06	8.17832e+06	2.18121e+06	2.45482e+06	2.04451e+06	1.92479e+06	1.93831e+06	2.06875e+06	1.81863e+06	1.85636e+06	724217
	104	2-Methylguanosine	0.859705			214.896	296.1	Nucleosides, nucleotides, and analogues	forward	565267	601048	678592	5.13071e+06	3.50762e+06	3.76202e+06	1.12974e+07	8.73526e+06	8.71091e+06	471168	598157	654909	1.93631e+06	5.28657e+06	2.4347e+06	1.12773e+06	220209	862180	990044	984146	1.00558e+06	870945	934214	864745	930178	764486	908173
	105	15-Keto-prostaglandin E2	0.859469			32.6278	349.202	Lipids and lipid-like molecules	forward	2.14605e+06	1.16162e+06	746822	2.05118e+06	1.31962e+06	1.72146e+06	2.88958e+06	2.67329e+06	3.05508e+06	53945.2	181159	44425	0	0	0	230815	508532	369315	0	33811.8	0	325114	475484	708479	1.55222e+06	1.41965e+06	1.46247e+06
	106	3-Methoxyanthranilate	0.853767			36.0138	166.051	Benzenoids	forward	435565	365617	377161	0	1.0199e+06	1.80082e+06	1.33914e+06	1.91568e+06	1.63807e+06	1.58748e+07	3.20414e+06	9.78766e+06	6.96413e+06	6.57422e+06	7.46379e+06	1.66173e+07	1.7441e+07	1.52469e+07	439949	494584	288183	502156	433672	442514	2.47662e+06	987975	865993
	107	5,6-DHET	0.853407			43.5322	337.236	Lipids and lipid-like molecules	forward	32943	24795.2	0	2.8937e+06	0	75891.1	28289	18013.2	0	1.2798e+07	9.3392e+06	9.17395e+06	1.00841e+07	6.78916e+06	1.11044e+07	1.90726e+07	1.91335e+07	1.33283e+07	3.48011e+06	2.40568e+06	2.49264e+06	1.36319e+06	2.27124e+06	1.1736e+06	2.4089e+06	2.51082e+06	3.16642e+06
	108	12-Oxo-2,3-dinor-10,15-phytodienoic acid	0.852107			87.3847	263.165	Lipids and lipid-like molecules	forward	507414	140516	29912	1.66483e+06	1.11333e+06	1.58261e+06	1.02282e+06	876766	1.51928e+06	0	0	0	0	0	0	0	0	0	36690	0	35380.8	0	39636.9	36156.8	53105.3	163777	96144.2
	109	Pyridoxal	0.850614			83.1385	166.051	Organoheterocyclic compounds	forward	5.69348e+06	6.42577e+06	9.01076e+06	3.83801e+07	4.61586e+07	4.29143e+07	8.61901e+07	8.45408e+07	8.22291e+07	8.82244e+06	9.94662e+06	9.73814e+06	4.38437e+07	4.1021e+07	3.85929e+07	5.81659e+07	5.6524e+07	6.47314e+07	4.07093e+06	2.75355e+06	3.06806e+06	9.91864e+06	1.46325e+07	1.18659e+07	1.31304e+07	1.15545e+07	1.51956e+07
	110	N-acetyl-5-aminosalicylic acid	0.849357			49.5168	194.046	Benzenoids	forward	155094	105443	120623	1.86844e+06	9.98293e+06	6.3788e+06	1.94039e+07	1.66808e+07	1.46375e+07	944375	1.05256e+06	1.10898e+06	2.70977e+06	3.26358e+06	2.36965e+06	4.75888e+06	4.34857e+06	4.73254e+06	132933	30344.1	27238.1	145426	111337	0	443919	191109	879318
	111	Riboflavin	0.844975			231.699	375.132	Organoheterocyclic compounds	forward	131139	128709	117526	820699	535075	668519	598704	497717	451053	0	0	0	120691	152158	158705	473847	16471.6	383219	74376.5	133809	116453	125899	192344	184888	213225	133025	208919
	112	2'-O-Methyladenosine	0.842732			94.556	280.105	Nucleosides, nucleotides, and analogues	forward	2.61005e+06	2.65323e+06	2.20058e+06	2.41785e+07	2.39633e+07	2.43456e+07	6.13038e+06	4.10023e+06	5.04926e+06	1.08055e+07	1.28516e+07	1.30972e+07	4.83075e+07	4.91981e+07	4.34719e+07	4.41671e+07	3.76765e+07	4.40943e+07	2.16547e+06	1.31382e+06	977261	1.9668e+06	1.76033e+06	1.24172e+06	2.54663e+06	1.36011e+06	2.3824e+06
	113	N-Acetyl-L-alanine	0.838181			301.782	130.05	Organic acids and derivatives	forward	1.63338e+06	1.41781e+06	1.55443e+06	2.93184e+06	1.89536e+06	2.04207e+06	5.26305e+06	3.20486e+06	3.0043e+06	1.04327e+06	1.33106e+06	1.60705e+06	1.13044e+06	1.80016e+06	1.27988e+06	2.62945e+06	2.27514e+06	2.87018e+06	7.46357e+06	7.77906e+06	8.73317e+06	7.93188e+06	1.02681e+07	8.66584e+06	7.9178e+06	9.30855e+06	1.19071e+07
	114	L-Isoleucine	0.837347			312.776	130.087	Organic acids and derivatives	forward	2.40932e+06	2.13686e+06	2.48469e+06	4.06069e+06	1.22183e+06	2.38257e+06	6.21104e+06	2.34194e+06	1.65103e+06	1.6106e+06	2.06864e+06	2.10785e+06	2.10655e+06	2.69378e+06	1.85256e+06	3.9526e+06	2.58672e+06	2.86633e+06	6.26239e+06	7.80308e+06	7.51056e+06	7.89491e+06	1.04358e+07	9.07755e+06	6.70622e+06	8.03847e+06	1.03133e+07
	115	Glyceraldehyde	0.832825			153.459	89.0237	Organic oxygen compounds	forward	9.68619e+06	8.2855e+06	7.42024e+06	1.55596e+07	1.33151e+07	1.92923e+07	9.64636e+06	9.58534e+06	8.70894e+06	6.18231e+06	7.43008e+06	1.32666e+07	1.45069e+07	1.34197e+07	1.3713e+07	2.41008e+07	1.76605e+07	3.4557e+07	7.94315e+06	8.94304e+06	1.16055e+07	1.23182e+07	1.69539e+07	1.22069e+07	7.07703e+06	9.45798e+06	8.35717e+06
	116	L-Arginine	0.828646			537.372	173.104	Organic acids and derivatives	forward	294393	150070	105961	0	106815	793127	203457	446212	134965	136902	1.40272e+06	639355	1.00019e+06	0	1.18909e+06	9.98189e+06	7.6108e+06	9.80859e+06	1.25921e+08	1.54735e+08	2.57127e+08	9.71548e+07	1.52805e+08	1.1295e+08	7.97141e+07	1.056e+08	1.15188e+08
	117	D-Mannose	0.82263			292.819	179.056	Organic oxygen compounds	forward	0	0	0	1.28202e+06	0	549657	1.10013e+06	696285	960743	0	0	0	0	0	0	0	0	0	2.61414e+06	2.97146e+06	4.73798e+06	3.96769e+06	5.97228e+06	5.94989e+06	2.65317e+06	4.88543e+06	4.88274e+06
	118	2,3,4,5-Tetrahydropiperidine-2-carboxylate	0.822417			59.2473	126.055	Organic acids and derivatives	forward	9688.67	0	0	0	0	0	0	0	0	0	0	0	0	0	0	0	0	0	0	0	0	0	0	0	0	0	0
	119	N-Formyl-L-methionine	0.82096			208.627	176.038	Organic acids and derivatives	forward	695804	600792	553140	7.15755e+06	3.21077e+06	4.15497e+06	1.20291e+07	5.63906e+06	5.68711e+06	0	23926.1	0	0	345749	33286	425487	300830	328043	399326	480231	1.15145e+06	778944	898662	908103	567904	983755	1.15593e+06
	120	Ochratoxin A	0.818548			89.8924	402.072	Phenylpropanoids and polyketides	forward	991220	742460	931857	1.82844e+06	1.71515e+06	421810	1.64694e+06	1.67549e+06	1.47271e+06	4.12857e+06	6.00167e+06	6.07778e+06	1.28847e+07	1.63637e+07	1.40105e+07	1.25009e+07	1.04809e+07	1.17202e+07	121990	116077	61820	798739	721435	688200	1.24072e+06	1.00963e+06	1.30141e+06
	121	Salicyluric acid	0.814733			77.1206	194.046	Benzenoids	forward	4.09045e+06	3.66908e+06	4.32133e+06	1.39574e+07	4.01893e+06	3.69252e+06	6.20453e+06	5.86702e+06	5.88067e+06	238378	279043	234668	913861	792961	920938	1.27092e+06	1.05613e+06	1.22396e+06	0	0	0	50235.2	0	0	65537.6	0	80039.6
	122	2-Oxovaleric acid	0.812305			69.7015	115.039	Organic acids and derivatives	forward	423967	216230	425098	2.62804e+08	3.37066e+08	3.35271e+08	7.02539e+08	9.08573e+08	8.83994e+08	6.21708e+06	5.43901e+06	5.87741e+06	1.8342e+07	1.95411e+07	1.81231e+07	2.71639e+07	2.66014e+07	2.515e+07	4.99624e+07	5.61837e+07	6.0603e+07	5.24957e+07	4.43474e+07	5.06714e+07	7.03466e+07	8.58192e+07	8.74311e+07
	123	gamma-Aminobutyric acid	0.812233			392.971	102.055	Organic acids and derivatives	forward	0	0	0	0	0	0	0	0	0	494077	634526	334252	3.36032e+06	3.80961e+06	3.16681e+06	1.78668e+07	1.7335e+07	1.79084e+07	5.95534e+07	7.39375e+07	6.85734e+07	7.2018e+07	7.95964e+07	8.13419e+07	4.22801e+07	4.70844e+07	4.81348e+07
	124	benzene-1,2,4-triol	0.807233			161.898	125.024	Benzenoids	forward	4.32216e+06	4.52627e+06	4.70606e+06	3.04214e+07	2.24338e+07	2.23735e+07	5.55619e+07	5.81689e+07	5.644e+07	2.70592e+06	2.97375e+06	3.01497e+06	2.98227e+06	1.24379e+07	3.15627e+06	3.09438e+07	2.23181e+07	2.25056e+07	2.27057e+06	2.64233e+06	2.21639e+06	2.31726e+06	2.72157e+06	2.87954e+06	1.45374e+06	2.19413e+06	2.26116e+06
	125	Indoxyl sulfate	0.805595			77.1085	212.002	Organic acids and derivatives	forward	0	3.44899e+06	0	4.46775e+06	7.3912e+06	5.81152e+06	9.00739e+06	0	2.38371e+06	1.05266e+06	1.82249e+07	2.50298e+07	4.40637e+07	1.78848e+07	9.14109e+06	9.71521e+07	5.24194e+07	6.35917e+07	2.55925e+07	3.74137e+07	3.59561e+07	2.23999e+07	2.01528e+07	1.94321e+07	2.86895e+07	2.60581e+07	2.99882e+07
	126	3-Nitrotyrosine	0.801217			202.062	225.052	Organic acids and derivatives	forward	1.79962e+06	1.96163e+06	1.8176e+06	1.58772e+06	1.85575e+06	1.11651e+06	1.78964e+06	1.32609e+06	1.83939e+06	388200	223784	313460	173088	149240	239111	175463	127099	72406.4	859859	783561	779873	1.13269e+06	1.19937e+06	1.31545e+06	622104	656659	1.59059e+06
	127	N2,N2-Dimethylguanosine	0.798012			206.719	310.116	Nucleosides, nucleotides, and analogues	forward	621136	559523	642302	7.47961e+06	5.39392e+06	6.49575e+06	1.25203e+07	1.02769e+07	8.1385e+06	0	0	0	30697.9	0	0	0	0	242848	0	0	0	0	0	0	0	0	0
	128	4-Pyridoxic acid	0.794216			214.755	182.046	Organoheterocyclic compounds	forward	1.95457e+06	1.90623e+06	2.38172e+06	6.9665e+06	4.07808e+06	4.8505e+06	8.60232e+06	6.40294e+06	6.19354e+06	879046	884274	989075	1.33682e+06	4.18013e+06	1.90348e+06	5.11089e+06	2.72997e+06	2.59107e+06	1.08385e+06	1.16115e+06	943542	823382	764907	756768	934199	460865	483206
	129	Uridine 5'-monophosphate	0.79397			453.878	323.029	Nucleosides, nucleotides, and analogues	forward	0	0	9458.79	0	11478.2	214472	0	45300.8	0	165359	786647	701250	549249	50243.7	485356	2.52516e+06	1.32736e+06	1.84816e+06	1.01544e+07	1.20921e+07	1.85072e+07	8.73137e+06	1.25489e+07	1.0097e+07	5.02508e+06	1.12114e+07	1.07777e+07
	130	Ethyl dodecanoate	0.786928			218.37	227.202	Lipids and lipid-like molecules	forward	478144	484389	402768	307445	382173	426288	350877	434121	390038	44359.9	669970	330506	99963	154614	170578	46659.4	104819	168074	1.13054e+06	1.32067e+06	1.73398e+06	2.27034e+06	2.9303e+06	2.4711e+06	2.344e+06	3.3361e+06	2.92162e+06
	131	Adrenochrome	0.784859			81.4693	178.051	Organoheterocyclic compounds	forward	5.58234e+06	4.81164e+06	5.27694e+06	2.70808e+07	2.2967e+07	2.36859e+07	5.47034e+07	3.8754e+07	4.69235e+07	0	249161	135254	0	0	0	734621	324497	116360	2.07526e+06	662380	2.62927e+06	2.20174e+06	740950	825500	1.04455e+06	1.43995e+06	1.31026e+06
	132	4-Aminophenol	0.780017			36.586	108.045	Benzenoids	forward	3.67349e+06	4.34355e+06	3.59589e+06	2.9696e+07	1.54514e+07	1.55395e+07	2.38188e+07	1.92905e+07	1.89058e+07	1.14015e+06	1.64152e+07	1.38823e+07	5.23325e+07	6.09608e+07	6.50169e+07	1.70578e+08	1.41142e+08	1.50594e+08	6.32765e+06	5.97909e+06	4.95677e+06	1.0546e+07	1.22702e+07	267255	4.23664e+07	3.92229e+07	4.15023e+07
	133	LysoPE(18:1(9Z)/0:0)	0.779632			215.669	478.294	Lipids and lipid-like molecules	forward	0	0	0	0	0	0	0	0	0	0	0	0	0	0	0	19036.4	65186.6	40885.6	3.12518e+06	5.18911e+06	7.74472e+06	2.81435e+06	4.19386e+06	2.80068e+06	4.21087e+06	5.56669e+06	5.54599e+06
	134	Gingerol	0.775017			37.9739	293.176	Benzenoids	forward	548139	130045	401393	1.07339e+07	67291.1	583666	76479.4	319525	205198	2.6463e+07	2.20821e+07	2.11974e+07	2.01455e+07	3.55935e+07	2.38784e+07	1.86441e+07	2.54327e+07	1.56924e+07	1.2634e+07	1.26169e+07	1.49667e+07	2.10755e+07	2.75217e+07	1.93764e+07	9.70771e+06	2.90346e+07	2.62688e+07
	135	o-Tyrosine	0.763955			143.538	180.067	Organic acids and derivatives	forward	9.65056e+06	9.31001e+06	9.8961e+06	4.36929e+07	3.34931e+07	3.72197e+07	5.24906e+07	4.38237e+07	4.35714e+07	0	0	0	404074	403665	576977	831985	2.73447e+06	3.93753e+06	0	0	0	0	0	0	0	0	0
	136	L-Lactic acid	0.762276			69.4065	89.0237	Organic acids and derivatives	forward	657836	387441	494402	1.01328e+06	1.79459e+07	1.81586e+07	2.06117e+07	1.87837e+07	5.81774e+06	8.46546e+06	2.09615e+07	8.68171e+06	1.68066e+07	3.81596e+07	1.66247e+07	2.37773e+07	2.16689e+07	2.18396e+07	4.10871e+07	5.99034e+07	7.36183e+07	6.94775e+07	7.23305e+07	7.6075e+07	8.87156e+07	7.30909e+07	1.01216e+08
	137	Formylanthranilic acid	0.759387			58.7599	164.035	Benzenoids	forward	56284.7	109567	0	140628	414886	0	1.59514e+06	1.34603e+06	1.30969e+06	1.75275e+06	2.02919e+06	2.60001e+06	2.2989e+06	2.83466e+06	1.93619e+06	3.86505e+06	2.88201e+06	4.32618e+06	797932	872932	763881	1.47363e+06	1.75738e+06	1.4615e+06	1.93748e+06	1.77699e+06	2.21428e+06
	138	N4-Acetylcytidine	0.757705			159.08	284.089	Nucleosides, nucleotides, and analogues	forward	0	0	0	3.76198e+06	2.18098e+06	3.40277e+06	3.40118e+06	3.62097e+06	2.66208e+06	0	179419	142347	129367	1.35277e+06	766752	1.48628e+06	913304	785551	0	0	0	0	51147.2	55152.1	35791.2	160542	40995.6
	139	D-Xylose	0.757589			65.0686	149.045	Organic oxygen compounds	forward	2.76589e+06	4.36625e+06	3.22553e+06	2.29947e+06	2.8736e+06	2.35637e+06	6.72431e+06	4.75169e+06	4.72909e+06	2.63043e+06	2.34305e+06	2.672e+06	5.38781e+06	6.00349e+06	4.65277e+06	8.45808e+06	9.27626e+06	7.91074e+06	2.39752e+07	2.0566e+07	2.45045e+07	2.73652e+07	2.99234e+07	2.87153e+07	2.23307e+07	3.13729e+07	3.25988e+07
	140	Imidazoleacetic acid	0.756684			46.0632	125.035	Organoheterocyclic compounds	forward	8.38639e+07	8.18699e+07	7.77879e+07	5.42944e+07	7.94777e+07	7.93037e+07	8.29992e+07	8.36198e+07	8.3043e+07	1.12671e+08	1.0796e+08	1.15867e+08	3.75236e+08	3.52151e+08	3.43961e+08	3.7783e+08	3.66821e+08	3.93944e+08	1.23425e+07	9.53457e+06	7.96399e+06	1.10263e+07	1.01487e+07	9.88712e+06	1.07495e+07	7.73702e+06	1.07455e+07
	141	2-Phenylpropionate	0.753252			83.4814	149.06	Phenylpropanoids and polyketides	forward	4.32271e+06	3.84417e+06	3.85569e+06	7.75346e+06	9.07781e+06	6.87563e+06	2.01068e+07	1.93953e+07	1.721e+07	1.31761e+07	1.13603e+07	1.1955e+07	1.06508e+07	1.27809e+07	1.39264e+07	1.08695e+07	1.0841e+07	9.10314e+06	0	0	0	0	0	1.05822e+06	0	0	0
	142	3-Hydroxysebacic acid	0.746803			229.897	217.108	Organic acids and derivatives	forward	615243	637579	638698	5.65176e+06	1.567e+06	3.48003e+06	9.00776e+06	4.4438e+06	4.36073e+06	0	0	0	0	0	0	0	0	0	0	0	0	0	0	0	0	0	0
	143	Tiglic acid	0.745301			135.558	99.0446	Lipids and lipid-like molecules	forward	4.94019e+06	4.31641e+06	5.83843e+06	2.79404e+07	2.31518e+07	2.39813e+07	2.39201e+07	1.86158e+07	1.75273e+07	7.23501e+06	7.17694e+06	7.69639e+06	1.3e+07	1.36257e+07	1.30225e+07	2.34651e+07	2.15568e+07	2.22407e+07	1.16694e+07	1.25713e+07	1.21269e+07	9.92428e+06	1.06659e+07	1.16504e+07	1.03128e+07	8.96724e+06	9.35803e+06
	144	N-Acetylarylamine	0.736904			78.5008	134.061	Benzenoids	forward	6.35915e+06	6.03883e+06	3.82424e+06	0	2.00294e+07	2.15185e+07	4.2054e+07	3.47777e+07	3.36899e+07	0	0	0	0	0	0	0	0	0	0	873045	0	1.29957e+06	402131	0	1.21317e+06	1.21155e+06	1.46835e+06
	145	N-Methyl-D-aspartic acid	0.736649			293.439	146.045	Organic acids and derivatives	forward	418201	388941	457086	2.53065e+06	446689	1.55058e+06	5.53901e+06	4.83406e+06	4.71288e+06	372937	405381	432706	310196	378190	416396	350197	350595	477136	498779	455701	491967	430610	483404	519271	471712	455103	483209
	146	L-Gulonolactone	0.736089			136.497	177.04	Organoheterocyclic compounds	forward	1.92459e+07	1.72032e+07	3.19295e+07	5.91865e+06	1.22097e+07	2.47807e+06	1.4697e+07	1.3394e+07	1.42246e+07	2.55721e+07	3.26205e+07	2.96962e+07	7.98017e+07	7.76499e+07	7.82196e+07	1.17937e+08	1.1533e+08	1.18142e+08	1.19736e+07	1.45791e+07	1.65064e+07	2.16262e+07	1.80602e+07	2.49866e+07	2.28254e+07	2.00053e+07	2.71353e+07
	147	Citraconic acid	0.735444			34.2852	129.019	Lipids and lipid-like molecules	forward	0	0	14831.1	4.05629e+06	0	0	0	0	0	0	1.34973e+06	437811	1.09356e+07	1.11012e+07	5.55659e+06	3.87966e+06	4.17156e+06	3.52723e+06	1.15053e+06	2.55764e+06	2.3488e+06	4.55328e+06	3.73217e+06	4.36949e+06	4.10048e+06	4.95816e+06	5.08494e+06
	148	2,3-Dinor-TXB2	0.735274			105.834	341.197	Lipids and lipid-like molecules	forward	1.39465e+06	1.16554e+06	1.05916e+06	2.95617e+06	1.84507e+06	2.79362e+06	937361	767646	778451	386423	464081	441979	919279	931885	667662	6.84712e+06	4.76467e+06	5.15653e+06	511065	479520	601707	589514	977721	624638	490226	616959	719485
	149	Methylsuccinic acid	0.721546			64.0426	131.034	Lipids and lipid-like molecules	forward	1.02248e+06	999254	1.01419e+06	1.14373e+06	2.63633e+06	1.9943e+06	5.29226e+06	7.44756e+06	7.61292e+06	9.56619e+06	9.96146e+06	1.06089e+07	3.80054e+07	3.98891e+07	3.57273e+07	2.57114e+07	2.4501e+07	2.34918e+07	1.39651e+07	1.15605e+07	1.17323e+07	1.53316e+07	1.79243e+07	1.66242e+07	1.22097e+07	1.74359e+07	1.79355e+07
	150	L-Malic acid	0.720011			587.665	133.014	Organic acids and derivatives	forward	1.54767e+07	3.8457e+07	3.12889e+07	1.12099e+07	3.09993e+07	7.55625e+07	1.71318e+07	2.01791e+07	2.52696e+07	1.43954e+07	1.47736e+07	1.38003e+07	4.77312e+06	6.56993e+06	1.3105e+07	1.49553e+07	1.44736e+07	1.6738e+07	2.45711e+07	2.1516e+07	4.68441e+07	4.71208e+07	6.82306e+06	3.12219e+07	8.32747e+06	9.18014e+06	1.11069e+07
	151	1-deoxy-1-(N6-lysino)-D-fructose	0.717696			206.118	132.038	Organic acids and derivatives	forward	74489.7	108819	101129	829376	343115	655763	443445	164196	172918	375414	3.07358e+06	3.76805e+06	1.17665e+06	4.96631e+06	928035	4.67592e+06	861309	839419	209736	229722	610822	344288	575383	423173	670296	677844	832102
	152	Fexofenadine	0.710551			213.427	500.279	Benzenoids	forward	0	0	0	0	0	0	13071.8	0	0	1.50932e+06	973864	989771	1.34127e+06	110428	333462	27794	36800.1	36112.5	2.99381e+07	4.4776e+07	5.84636e+07	4.95461e+07	7.04477e+07	5.71795e+07	3.98825e+07	5.16538e+07	5.00503e+07
	153	Phenyllactic acid	0.710355			108.864	165.056	Phenylpropanoids and polyketides	forward	8.41258e+06	8.4791e+06	8.60707e+06	4.04935e+07	3.19971e+07	3.45012e+07	1.54023e+08	1.3765e+08	1.51934e+08	0	128175	596876	465309	526331	498571	8.56562e+06	4.0065e+06	6.55671e+06	199793	93602.8	364183	1.35412e+06	2.01982e+06	1.35655e+06	5.77411e+06	4.00676e+06	5.87645e+06
	154	Dimethylmalonic acid	0.709974			111.844	131.034	Organic acids and derivatives	forward	7.62479e+06	4.19603e+06	5.39124e+06	8.10395e+06	3.9685e+06	5.18976e+06	1.16565e+07	7.77059e+06	7.96363e+06	2.58636e+06	3.11991e+06	4.06178e+06	7.02892e+06	7.7372e+06	6.44502e+06	1.69574e+07	8.5343e+06	1.00542e+07	1.22779e+07	1.0719e+07	6.84102e+06	4.36976e+06	9.08067e+06	4.81855e+06	3.40476e+06	4.71094e+06	5.55689e+06
	155	3-Butyl-1(3H)-isobenzofuranone	0.701623			24.3073	409.227	Organoheterocyclic compounds	forward	7.40295e+06	6.36065e+06	6.57337e+06	713461	150450	116318	0	1.6235e+06	2.35325e+06	5.84691e+07	4.90187e+07	5.3766e+07	2.69746e+07	2.82749e+07	3.12547e+07	3.66847e+07	1.54709e+07	2.56197e+07	140719	0	0	48968.6	0	141243	0	199122	82218.6
	156	N-Acetylleucine	0.70055			208.194	172.098	Organic acids and derivatives	forward	2.78261e+06	2.08547e+06	2.11515e+06	8.87369e+06	5.61809e+06	6.93945e+06	1.0483e+07	7.78893e+06	7.91786e+06	1.97501e+06	499692	2.10486e+06	479202	4.40079e+06	3.8496e+06	7.14488e+06	5.35161e+06	5.85806e+06	756622	936684	979300	1.26134e+06	1.44768e+06	1.41802e+06	2.34138e+06	2.26209e+06	2.59126e+06
	157	Kynurenic acid	0.698678			199.933	188.035	Organoheterocyclic compounds	forward	3.72793e+06	3.68858e+06	3.56662e+06	2.50448e+07	1.37916e+07	1.63194e+07	1.19174e+08	7.90868e+07	8.10255e+07	0	0	0	4.4383e+06	0	0	1.36937e+07	9.80587e+06	1.06137e+07	1.45005e+06	967779	1.20766e+06	1.18687e+06	1.07089e+06	821958	1.59574e+06	1.81695e+06	2.27661e+06
	158	Oxoadipic acid	0.697667			140.61	159.029	Organic acids and derivatives	forward	3.12502e+06	3.16575e+06	3.76505e+06	5.03703e+06	1.70174e+06	4.93104e+06	4.47972e+07	3.49225e+07	3.18276e+07	8.53375e+06	1.1369e+07	1.02967e+07	2.60832e+07	1.20587e+07	2.45259e+07	2.65201e+07	2.3676e+07	2.22496e+07	3.3081e+06	1.65261e+06	5.41204e+06	1.55084e+07	1.82006e+07	1.65977e+07	1.15577e+07	1.05269e+07	1.28862e+07
	159	Succinic anhydride	0.696573			128.01	99.0081	Organoheterocyclic compounds	forward	4.70548e+06	4.15886e+06	3.68953e+06	6.97082e+06	3.7646e+06	8.58692e+06	9.59111e+06	8.16045e+06	7.86622e+06	4.44627e+06	4.86294e+06	5.20721e+06	8.36406e+06	9.18787e+06	8.80258e+06	1.64904e+07	1.5965e+07	3.13587e+07	7.96991e+06	7.96608e+06	8.13469e+06	6.0231e+06	6.85602e+06	6.8437e+06	6.03542e+06	5.7934e+06	6.17365e+06
	160	Quinolinic acid	0.694674			48.2014	166.025	Organoheterocyclic compounds	forward	86247.1	115591	119488	234555	324336	386602	316125	285669	247563	223596	0	2.78344e+06	0	0	0	0	0	0	850328	666855	1.05317e+06	882015	889790	1.1176e+06	738302	722855	495974
	161	Dodecanedioic acid	0.692482			160.916	229.145	Lipids and lipid-like molecules	forward	4.5814e+06	5.03733e+06	4.86997e+06	9.94705e+06	7.29481e+06	8.00774e+06	1.95327e+07	1.4229e+07	1.39842e+07	337378	521211	170225	76843.2	112311	417047	137148	0	96960.5	48878.1	50134.9	0	46281.2	53742.5	171618	206562	37504.7	133419
	162	Citramalic acid	0.684627			71.279	147.029	Lipids and lipid-like molecules	forward	1.48248e+08	2.3235e+08	1.72602e+08	1.14129e+08	8.42803e+07	6.11778e+07	4.70016e+07	2.084e+07	5.19241e+07	4.63653e+07	4.41113e+07	4.74738e+07	1.14895e+08	7.05434e+07	3.52281e+07	9.55313e+07	1.01139e+08	9.58583e+07	8.82434e+06	3.53197e+06	1.9566e+06	3.62918e+06	4.16448e+06	2.75408e+06	5.39413e+06	5.95592e+06	9.15811e+06
	163	Traumatic acid	0.684468			98.4326	227.129	Lipids and lipid-like molecules	forward	3.61038e+06	3.8773e+06	3.63689e+06	5.74557e+06	4.99887e+06	6.20412e+06	3.27743e+06	425694	2.9252e+06	332964	357562	422518	763143	401496	764200	2.64858e+06	2.10951e+06	2.04502e+06	6.9014e+06	4.15335e+06	4.19896e+06	3.58815e+06	4.84411e+06	4.13549e+06	8.03013e+06	8.29182e+06	8.32812e+06
	164	Suberic acid	0.680907			264.68	173.082	Lipids and lipid-like molecules	forward	1.04547e+06	858639	974889	2.12767e+06	920381	2.56681e+06	2.97128e+06	3.72045e+06	3.56038e+06	433769	734394	942544	850968	2.12536e+06	1.02445e+06	2.64999e+06	1.53247e+06	1.95257e+06	195335	225366	234749	292703	498837	393670	479443	999494	650314
	165	trans-Aconitic acid	0.676084			446.519	173.009	Organic acids and derivatives	forward	2.20037e+06	3.23041e+06	1.75893e+06	8.20359e+06	7.19609e+06	8.94313e+06	4.35234e+06	3.31516e+06	2.93496e+06	6.24172e+06	3.06005e+07	2.69435e+07	9.16328e+07	2.5007e+07	7.24686e+07	1.56246e+08	1.47381e+08	1.76702e+08	5.26959e+06	7.54915e+06	6.6707e+06	1.41076e+07	1.55607e+07	1.21088e+07	2.74148e+07	4.23287e+07	4.11085e+07
	166	L-Valine	0.672266			318.75	116.071	Organic acids and derivatives	forward	0	0	0	880267	0	818947	2.90516e+06	2.71853e+06	2.10727e+06	0	0	0	2.11352e+06	2.04809e+06	2.07768e+06	8.95326e+06	8.01694e+06	8.73073e+06	5.05201e+07	5.9914e+07	6.84937e+07	4.91975e+07	6.12238e+07	5.66953e+07	4.91319e+07	6.60052e+07	7.0352e+07
	167	Acetylglycine	0.667016			328.231	116.035	Organic acids and derivatives	forward	1.14112e+07	6.48688e+06	1.48258e+07	1.67308e+07	1.12216e+07	9.88158e+06	7.71288e+06	5.40321e+06	6.0812e+06	6.22723e+06	7.49833e+06	8.25877e+06	1.10767e+07	1.48014e+07	1.34217e+07	1.39039e+07	1.13885e+07	1.14621e+07	0	0	0	3.2721e+06	1.63917e+06	1.42872e+06	5.22013e+06	6.89956e+06	7.45439e+06
	168	12-Methyltridecanoic acid	0.662069			37.0812	227.202	Lipids and lipid-like molecules	forward	1.49117e+06	1.58754e+06	1.45644e+06	1.22047e+06	1.62756e+06	1.55314e+06	753397	1.4276e+06	1.6144e+06	2.48548e+07	1.92916e+07	1.94587e+07	1.77099e+07	1.85439e+07	1.44151e+07	1.19554e+07	1.18652e+07	1.77356e+07	2.0694e+08	9.03754e+07	3.50765e+08	1.7086e+08	2.56166e+08	2.07919e+08	1.6122e+08	2.04059e+08	3.03815e+08
	169	2-Isopropylmalic acid	0.660489			139.225	175.061	Lipids and lipid-like molecules	forward	0	43911.1	0	9.89417e+06	8.29126e+06	7.76798e+06	5.78968e+06	5.3236e+06	5.80873e+06	0	0	0	8.5827e+06	8.36498e+06	7.59507e+06	1.4073e+07	1.19152e+07	1.37943e+07	0	0	0	2.17694e+06	3.07447e+06	2.73666e+06	2.54556e+06	2.92353e+06	3.01622e+06
	170	(S,E)-Zearalenone	0.659812			33.6538	317.142	Phenylpropanoids and polyketides	forward	191553	270176	391721	6.99182e+06	2.03953e+06	1.90254e+06	7.646e+06	888931	1.06147e+06	2.38467e+06	3.93972e+06	2.79234e+06	3.00479e+06	3.2703e+06	3.3184e+06	3.00974e+06	2.96254e+06	2.65556e+06	46147.3	0	0	0	0	0	0	0	0
	171	1-Deoxy-D-xylulose 5-phosphate	0.644973			32.1664	213.006	Organic oxygen compounds	forward	7.72275e+06	4.75168e+06	5.37525e+06	4.75538e+06	5.75445e+06	3.37354e+06	6.95248e+06	2.28663e+06	4.85602e+06	3.1482e+07	4.00733e+07	2.89119e+07	2.18944e+07	2.49982e+07	2.36113e+07	2.63999e+07	1.18584e+07	2.10515e+07	1.34785e+07	1.33001e+07	1.08378e+07	9.93978e+06	8.96983e+06	7.62918e+06	1.59946e+07	1.38336e+07	1.70659e+07
	172	Pelargonic acid	0.641469			31.9338	157.123	Lipids and lipid-like molecules	forward	1.82383e+07	7.17221e+06	6.69613e+06	6.11798e+06	7.2162e+06	6.12222e+06	1.01678e+07	1.1617e+07	8.92072e+06	2.1571e+07	1.13368e+07	1.10965e+07	9.59553e+06	1.29837e+07	1.26645e+07	6.15025e+06	8.63048e+06	1.17179e+07	4.78691e+06	2.64175e+06	3.91067e+06	3.39447e+06	3.22059e+06	3.65622e+06	3.23296e+06	7.16801e+06	3.3951e+06
	173	Limocitrin	0.640622			172.433	345.06	Phenylpropanoids and polyketides	forward	1.10012e+06	854235	1.7676e+06	3.59634e+06	2.52798e+06	2.6961e+06	7.95706e+06	4.06138e+06	5.04155e+06	518170	571241	477052	535040	1.11327e+06	1.2144e+06	1.309e+06	1.55549e+06	1.05146e+06	268382	780039	873749	1.16339e+06	1.28364e+06	1.47301e+06	1.37226e+06	1.55471e+06	1.55315e+06
	174	Pterin	0.639778			198.851	162.042	Organoheterocyclic compounds	forward	632172	501831	579441	176700	384159	227004	2.69657e+06	1.96784e+06	2.53859e+06	2.46615e+06	2.7218e+06	2.78929e+06	1.25862e+07	1.3086e+07	1.26931e+07	2.63476e+07	2.40181e+07	2.50982e+07	3.51815e+07	5.19925e+07	5.4393e+07	3.47441e+07	4.16243e+07	2.01941e+07	1.22527e+07	1.46053e+07	1.17579e+07
	175	Cytosine	0.636077			211.063	110.035	Organoheterocyclic compounds	forward	1.82535e+06	1.91945e+06	1.90714e+06	4.59239e+06	2.83988e+06	3.42523e+06	1.33848e+06	2.22469e+06	1.0616e+06	529534	587427	521953	6.24692e+06	1.36304e+06	4.18629e+06	6.34055e+06	4.45272e+06	3.7567e+06	1.49135e+06	1.40203e+06	1.41604e+06	1.59058e+06	1.60566e+06	1.49744e+06	1.46829e+06	1.48917e+06	1.48808e+06
	176	Aldehydo-D-xylose	0.632413			214.89	149.045	Organic oxygen compounds	forward	2.76198e+06	1.41178e+06	3.45995e+06	2.45161e+07	1.21212e+07	1.63503e+07	9.36551e+06	6.57527e+06	5.02031e+06	379782	321731	445036	1.00114e+06	1.25886e+06	686151	4.11812e+06	2.24908e+06	3.73362e+06	3.74506e+07	2.81949e+07	3.22056e+07	4.81113e+07	6.50637e+07	5.09034e+07	6.51082e+07	7.20713e+07	8.79036e+07
	177	L-3-Phenyllactic acid	0.6301			126.178	165.055	Phenylpropanoids and polyketides	forward	3.7602e+06	3.03326e+06	2.95168e+06	6.52878e+06	5.76611e+06	5.24803e+06	2.51116e+07	2.28823e+07	2.17654e+07	149032	407163	305934	2.00478e+06	2.72863e+06	2.02707e+06	2.15031e+07	1.65125e+07	2.14587e+07	114019	59887.3	164622	311055	244987	259837	578609	975310	601325
	178	Shikimic acid	0.626687			64.1023	173.045	Organic oxygen compounds	forward	717239	0	0	137782	5.30922e+06	316969	7.21724e+06	362694	4.03336e+06	4.59837e+06	5.36934e+06	6.8764e+06	2.97009e+06	3.28488e+06	2.99077e+06	5.99497e+06	6.87553e+06	5.69126e+06	5.46752e+06	3.89331e+06	4.49627e+06	4.08514e+06	3.52972e+06	2.59886e+06	2.81428e+06	2.14279e+06	1.27783e+06
	179	Vanillic acid	0.625325			149.355	167.046	Benzenoids	forward	3.70339e+06	3.55774e+06	3.20324e+06	7.675e+06	5.08597e+06	5.60579e+06	1.17998e+08	1.00568e+08	9.42599e+07	3.96577e+06	3.79626e+06	4.38757e+06	3.89069e+06	3.97711e+06	4.18113e+06	2.40619e+06	4.10872e+06	2.49569e+06	3.85146e+06	4.0447e+06	4.08574e+06	3.96028e+06	3.87449e+06	3.84154e+06	4.05187e+06	3.72605e+06	3.67697e+06
	180	PA(16:0/16:0)	0.622777			21.7979	647.458	Lipids and lipid-like molecules	forward	0	0	0	0	0	0	0	0	0	38575.1	0	20821.2	719135	1.62429e+06	729148	808482	302895	1.08819e+06	0	0	0	0	0	0	0	54286.8	15920.1
	181	Isonicotinic acid	0.621422			231.008	122.024	Organoheterocyclic compounds	forward	2.11731e+06	1.09695e+06	2.05161e+06	2.7031e+06	2.0608e+06	2.20646e+06	3.4973e+07	2.70766e+07	2.92982e+07	758440	1.67224e+07	1.76495e+07	4.73849e+07	5.16558e+07	5.10704e+07	8.06937e+07	6.6242e+07	7.07231e+07	8.96247e+07	1.04349e+08	1.21459e+08	3.24091e+08	3.59057e+08	3.74507e+08	2.33874e+08	2.89678e+08	3.55524e+08
	182	Palmitoleic acid	0.60191			41.2236	253.218	Lipids and lipid-like molecules	forward	123276	272981	96219.2	169989	103125	94023.7	97546.9	75419.3	191744	1.92415e+07	9.87609e+06	1.15412e+07	1.30337e+07	1.2425e+07	9.99679e+06	7.8413e+06	7.32457e+06	1.04813e+07	1.37599e+08	1.93458e+08	2.27422e+08	1.70815e+08	2.29683e+08	2.15854e+08	1.68822e+08	1.7775e+08	1.54682e+08
	183	Prolylhydroxyproline	0.601768			60.2287	227.103	Organic acids and derivatives	forward	12925.2	0	0	361368	555377	106641	1.83683e+06	1.09094e+06	961804	6.02542e+06	7.3564e+06	6.8428e+06	2.83011e+07	2.73492e+07	2.73471e+07	4.14996e+07	4.0263e+07	4.01072e+07	0	0	0	0	0	0	878378	494850	209650
	184	Urocanic acid	0.594522			144.507	137.035	Organoheterocyclic compounds	forward	9.99387e+06	7.98494e+06	8.84773e+06	1.7756e+07	1.74194e+07	1.60437e+07	5.949e+07	7.26197e+07	5.88076e+07	1.58534e+06	2.23792e+06	1.2634e+06	3.87401e+06	3.93139e+06	3.65619e+06	4.63729e+06	4.61545e+06	5.01861e+06	2.25622e+06	2.90738e+06	2.54595e+06	2.94301e+06	2.93578e+06	2.96013e+06	3.07429e+06	3.01459e+06	2.71265e+06
	185	D-Ribose	0.585493			153.087	149.045	Organic oxygen compounds	forward	7.45869e+06	7.06091e+06	3.88688e+06	1.01569e+08	7.00311e+07	7.98122e+07	1.34734e+08	1.00748e+08	9.45272e+07	5.21097e+06	7.52634e+06	6.68114e+06	2.1138e+07	2.14549e+07	1.98246e+07	2.96271e+07	2.91111e+07	3.0242e+07	1.06662e+07	1.09853e+07	1.39799e+07	1.08212e+07	1.33806e+07	1.36401e+07	1.4309e+07	9.01181e+06	1.12648e+07
	186	Homogentisic acid	0.580843			190.551	167.035	Benzenoids	forward	2.40273e+06	2.66056e+06	2.51979e+06	1.35264e+06	1.6669e+06	1.06318e+06	3.39822e+06	3.66569e+06	3.29765e+06	1.15037e+07	1.31546e+07	1.83917e+07	7.55411e+07	7.7884e+07	1.10754e+08	5.74535e+07	7.87159e+07	5.77254e+07	2.88326e+06	3.29266e+06	3.39663e+06	4.11983e+06	4.22515e+06	3.86328e+06	3.96826e+06	3.97665e+06	3.89857e+06
	187	D-Pantethine	0.574866			166.393	553.243	Organic acids and derivatives	forward	3.8954e+06	3.04664e+06	4.11035e+06	2.24228e+06	1.10488e+06	1.51739e+06	0	0	0	0	0	0	0	0	0	0	0	0	0	0	0	0	0	0	0	0	0
	188	Tyramine	0.573413			91.4027	136.076	Benzenoids	forward	9.2274e+06	8.75817e+06	9.85975e+06	4.86082e+07	4.17072e+07	4.33452e+07	5.33408e+07	4.7952e+07	4.7961e+07	0	0	0	0	0	0	0	0	0	0	0	0	0	0	0	0	0	0
	189	Mesalazine	0.572272			81.978	152.035	Benzenoids	forward	4.11228e+06	4.45492e+06	4.88206e+06	5.10716e+06	6.3651e+06	6.28285e+06	8.38539e+06	6.86339e+06	5.26118e+06	1.53071e+06	1.50622e+06	1.65403e+06	1.55546e+06	2.41399e+06	2.43334e+06	3.58745e+06	3.21783e+06	3.62678e+06	102901	0	107359	366440	373834	314421	1.0258e+06	774607	1.17526e+06
	190	Ribothymidine	0.569262			150.78	257.078	Nucleosides, nucleotides, and analogues	forward	2.52567e+07	2.43031e+07	2.41757e+07	2.60206e+07	1.88306e+07	2.21854e+07	5.39001e+08	4.47157e+08	4.2499e+08	1.18184e+06	1.36362e+06	1.25696e+06	4.12602e+06	4.73261e+06	3.30238e+06	0	0	0	174953	174253	253439	898031	885561	985401	1.11064e+06	959972	940024
	191	Racemethionine	0.556392			302.548	148.043	Organic acids and derivatives	forward	135046	378639	389191	0	0	322159	350302	270889	0	437411	327838	0	192633	90345	152679	0	88580.5	96170.4	2.63649e+06	2.30694e+06	3.67135e+06	3.38671e+06	4.83687e+06	3.86655e+06	2.58849e+06	4.01023e+06	5.26984e+06
	192	Oxoglutaric acid	0.554785			87.1963	145.014	Organic acids and derivatives	forward	0	1.19016e+06	489274	5.49575e+06	3.67548e+06	4.62652e+06	6.09868e+06	5.31979e+06	5.18128e+06	418768	1.10115e+06	587094	1.92202e+06	1.28471e+06	1.70245e+06	2.21056e+06	2.55707e+06	2.36007e+06	3.90455e+06	4.27572e+06	1.41687e+07	2.99848e+06	2.7324e+06	2.9766e+06	1.88401e+06	2.11742e+06	1.74118e+06
	193	Neotrehalose	0.542441			294.427	341.109	Organic oxygen compounds	forward	1.85579e+06	1.48602e+06	2.01654e+06	1.34229e+07	9.51342e+06	1.05345e+07	2.22516e+07	1.87481e+07	1.80924e+07	0	0	0	0	0	0	0	0	0	0	0	0	0	0	0	0	0	0
	194	Protocatechuic acid	0.532404			28.9152	153.03	Benzenoids	forward	1.77391e+07	2.02811e+07	1.7391e+07	1.56388e+06	3.57524e+06	3.54414e+06	2.1278e+07	3.27946e+07	2.78887e+07	2.53648e+06	8.33797e+06	2.26976e+06	4.18352e+06	4.31011e+06	2.76987e+06	2.17097e+07	9.40687e+06	1.11617e+07	712388	624714	992103	541320	497810	209464	339987	262720	216320
	195	(2R,3S)-Piscidic acid	0.531622			60.5521	255.052	Phenylpropanoids and polyketides	forward	0	0	0	26869.4	0	0	3.64402e+06	185345	134588	4.65887e+06	5.27357e+06	4.54933e+06	2.05215e+07	2.03595e+07	1.61524e+07	1.53847e+07	1.00935e+07	1.51537e+07	0	0	0	447688	367599	780526	800278	561322	768381
	196	2-Furoic acid	0.528721			135.501	111.008	Organoheterocyclic compounds	forward	7.59028e+06	7.40045e+06	6.73764e+06	8.97322e+06	8.57807e+06	8.50242e+06	6.16069e+06	5.86963e+06	5.64041e+06	8.98038e+06	8.8121e+06	9.06989e+06	4.77784e+06	5.07892e+06	4.74464e+06	1.54674e+07	9.74909e+06	1.35183e+07	3.82231e+07	3.27297e+07	3.58301e+07	2.68232e+07	2.7985e+07	2.82924e+07	1.50866e+07	1.70298e+07	1.68872e+07
	197	Quercetin 3-arabinoside	0.526504			165.826	433.076	Phenylpropanoids and polyketides	forward	0	0	0	0	0	0	0	0	0	0	18006.7	45691.3	0	472315	88297.1	942917	349498	693162	2.34715e+06	3.70683e+06	2.53361e+06	4.40481e+06	4.23481e+06	4.56694e+06	3.50294e+06	5.50471e+06	5.19047e+06
	198	Hydantoin-5-propionic acid	0.51474			119.257	171.043	Organoheterocyclic compounds	forward	4.9169e+06	3.98103e+06	5.74391e+06	1.53975e+07	6.3409e+06	8.34107e+06	1.90634e+07	1.33579e+07	1.48948e+07	2.00758e+06	2.5453e+06	2.38846e+06	5.28412e+06	6.40599e+06	2.71667e+07	4.08924e+07	4.52208e+07	5.66462e+07	1.39927e+06	1.22455e+06	1.26951e+06	260055	82888.7	362572	242605	0	0
	199	Deoxyribose 5-phosphate	0.514201			165.697	213.017	Organic oxygen compounds	forward	825465	886155	907300	0	2.03569e+06	1.82177e+06	6.75718e+06	4.72508e+06	4.04596e+06	2.66788e+06	3.41185e+06	4.76383e+06	1.36105e+07	1.48847e+07	1.31729e+07	2.57992e+07	2.55768e+07	2.44799e+07	1.84793e+07	3.43706e+07	3.48685e+07	3.2153e+07	4.27364e+07	3.51794e+07	2.405e+07	2.2636e+07	3.35716e+07
	200	3-Hydroxycapric acid	0.51364			102.941	187.134	Organic acids and derivatives	forward	4.36157e+06	5.47506e+06	4.72475e+06	4.03565e+06	4.55208e+06	3.41138e+06	4.31604e+06	4.4707e+06	4.2291e+06	5.47856e+06	5.03224e+06	5.70858e+06	2.40679e+07	2.53462e+07	2.33005e+07	3.24244e+07	3.56837e+07	3.47484e+07	3.66533e+06	2.58866e+06	2.55894e+06	1.92519e+06	3.41137e+06	2.94937e+06	3.17401e+06	4.76005e+06	3.35952e+06
	201	Dodecanoic acid	0.513033			209.144	199.17	Lipids and lipid-like molecules	forward	436720	252674	335536	49347.5	114976	154158	0	0	0	386369	0	0	0	103189	60233.4	67004.4	0	156829	2.72091e+06	3.35047e+06	3.35287e+06	3.71754e+06	4.06667e+06	4.04914e+06	2.87498e+06	3.42363e+06	3.26418e+06
	202	3,4-Methylenedioxybenzoic acid	0.5			25.3596	165.022	Organoheterocyclic compounds	reverse	0	71213	111998	872790	307876	317696	316002	456737	307499	67344.2	1.06361e+06	846798	491086	980900	972016	4.632e+06	4.4993e+06	3.50712e+06	522057	705488	300879	444491	509933	323559	1.54882e+06	1.09098e+06	947049
	203	Isocaproic acid	0.5			25.7539	115.076	Lipids and lipid-like molecules	reverse	3.52318e+06	3.61126e+06	3.00267e+06	4.44338e+06	2.84366e+06	3.77133e+06	2.80402e+06	6.21524e+06	3.3946e+06	4.06793e+06	3.15613e+06	2.90026e+06	3.66897e+06	3.00129e+06	5.87834e+06	2.437e+06	3.02495e+06	3.25552e+06	4.00818e+06	4.12025e+06	3.62067e+06	4.15957e+06	3.62746e+06	3.92203e+06	3.46827e+06	4.14407e+06	3.35966e+06
	204	Nicotinic acid	0.5			26.2409	122.022	Organoheterocyclic compounds	reverse	2.13685e+06	1.71795e+06	1.20245e+06	1.50385e+06	1.33982e+06	1.30208e+06	233331	376246	790307	3.28565e+06	1.06076e+06	2.40846e+06	2.40184e+06	607511	1.35512e+06	496663	819809	1.22915e+06	2.63756e+06	1.62022e+06	762255	2.9776e+06	883621	742985	462553	1.60282e+06	839447
	205	Thymine	0.5			5.46803	125.035	Organoheterocyclic compounds	reverse	1.19395e+06	314289	0	0	0	1.29457e+06	0	0	0	0	0	0	263669	0	528305	0	0	0	0	0	0	0	0	0	0	0	0
	206	Succinylacetone	0.492586			77.9739	157.05	Organic acids and derivatives	forward	2.62421e+07	2.56997e+07	2.73695e+07	1.18549e+08	9.58774e+07	1.03638e+08	1.50043e+08	1.19199e+08	1.18746e+08	1.31515e+07	2.05764e+07	2.2087e+07	5.85304e+06	1.73012e+07	1.3204e+06	0	0	0	5.24751e+06	4.85259e+06	4.14647e+06	1.20354e+06	1.95298e+06	2.78671e+06	4.35826e+06	4.9938e+06	4.61002e+06
	207	Biopterin	0.488355			270.373	236.079	Organoheterocyclic compounds	forward	129893	78900.3	204370	277739	136829	256396	294056	62895.7	17666.9	771646	927603	767326	6.8703e+06	4.98178e+06	5.30941e+06	1.24016e+07	1.51157e+07	1.65606e+07	8.6656e+06	9.04823e+06	9.17193e+06	1.24139e+07	1.29264e+07	1.27475e+07	1.57352e+07	1.20732e+07	1.3456e+07
	208	5'-Deoxyadenosine	0.487913			141.851	250.095	Nucleosides, nucleotides, and analogues	forward	2.23418e+06	2.26188e+06	2.31344e+06	4.59282e+06	3.98566e+06	3.86318e+06	227819	292992	188211	830268	742295	696574	696115	677051	636518	608419	503021	641177	668527	682618	693058	291361	666687	479179	572100	811698	719017
	209	Hydroxyoctanoic acid	0.483777			128.549	159.102	Lipids and lipid-like molecules	forward	5.12143e+06	6.63913e+06	1.9036e+06	1.62792e+07	9.8232e+06	8.78596e+06	7.55386e+06	9.69234e+06	7.39587e+06	4.07405e+06	2.32424e+06	1.89003e+06	4.42696e+06	845269	8.29289e+06	1.86054e+06	0	0	0	0	0	146748	1.98582e+06	1.89532e+06	892172	1.0261e+06	2.17672e+06
	210	8,11,14-Eicosatrienoic acid	0.480603			38.6041	305.249	Lipids and lipid-like molecules	forward	693731	382497	36411	2.55177e+06	10951.9	564063	849674	1.1091e+06	817183	1.92297e+06	1.01298e+06	1.75858e+06	700122	1.0589e+06	216981	796806	494425	1.64966e+06	3.41436e+07	5.74795e+07	6.23228e+07	3.53397e+07	4.45319e+07	5.08195e+07	3.08335e+07	4.14921e+07	4.69911e+07
	211	Isorhamnetin	0.472524			166.393	315.049	Phenylpropanoids and polyketides	forward	284646	210127	401074	2.7812e+06	2.36088e+06	2.10977e+06	6.41822e+06	4.98125e+06	6.4781e+06	188929	596469	341075	2.14639e+06	2.57552e+06	3.20797e+06	2.57781e+06	3.23784e+06	3.29373e+06	45403.3	0	0	0	0	0	0	66347.3	0
	212	L-Homocysteic acid	0.464539			67.5855	182.012	Organic acids and derivatives	forward	1.96717e+06	37972	52790.8	6.86616e+06	4.84791e+06	4.31006e+06	2.05676e+06	1.99946e+06	1.66248e+06	4.01575e+06	7.50379e+06	3.88814e+06	1.91745e+07	2.09575e+07	1.86413e+07	3.28526e+07	5.19764e+07	3.45498e+07	2.60883e+06	4.09742e+06	3.80075e+06	2.31958e+06	1.67296e+06	1.50616e+06	3.09846e+06	2.98356e+06	3.3709e+06
	213	Pentadecanoic acid	0.460149			35.2388	241.217	Lipids and lipid-like molecules	forward	3.09171e+06	1.76157e+07	5.77733e+06	0	8.72498e+06	6.68846e+06	2.6178e+06	1.12485e+07	9.51918e+06	3.44341e+07	1.8506e+07	1.65554e+07	3.1823e+07	1.56223e+07	1.6317e+07	1.27203e+07	6.20228e+06	2.1942e+07	8.99092e+06	1.32753e+07	1.39796e+07	9.56585e+06	9.34128e+06	8.34477e+06	1.68306e+07	1.08719e+07	1.91666e+07
	214	Jasmonic acid	0.459193			99.0409	209.118	Lipids and lipid-like molecules	forward	1.74812e+06	1.24693e+06	1.63239e+06	3.48175e+06	1.84118e+06	1.75981e+06	0	451230	0	0	0	0	0	0	0	272099	506986	848662	0	0	0	0	566554	193129	199378	194696	0
	215	Levoglucosan	0.455706			76.9223	161.045	Organoheterocyclic compounds	forward	1.20437e+06	1.11898e+06	976509	1.5768e+06	1.57279e+06	1.2831e+06	1.09538e+07	7.97251e+06	1.16058e+06	5.55309e+06	5.96806e+06	5.92171e+06	2.03611e+07	1.93889e+07	1.90801e+07	2.16826e+07	2.11173e+07	2.14023e+07	3.23796e+06	2.75645e+06	1.72407e+06	2.6401e+06	3.62428e+06	4.24602e+06	3.94065e+06	2.49372e+06	3.03637e+06
	216	Dihydrolipoate	0.453256			68.4518	207.051	Lipids and lipid-like molecules	forward	0	0	0	18912.5	3.33131e+06	5.64554e+06	8.20495e+06	4.88105e+06	3.62405e+06	1.26673e+07	1.24759e+07	8.02926e+06	2.89592e+07	2.78266e+07	2.65145e+07	2.60709e+07	2.37114e+07	2.30484e+07	2.92355e+06	2.35808e+06	1.92675e+06	3.17399e+06	3.27973e+06	3.08119e+06	3.99249e+06	5.18899e+06	1.21115e+07
	217	5,7-dihydroxy-2-(4-hydroxyphenyl)-6-methoxy-4H-chromen-4-one	0.450026			153.866	299.054	Phenylpropanoids and polyketides	forward	4.66189e+06	3.22128e+06	4.15424e+06	1.85221e+07	1.06062e+07	1.1726e+07	2.78024e+07	1.71276e+07	1.9167e+07	0	0	0	0	315614	457061	1.21787e+06	644486	1.22062e+06	0	0	40472.6	0	0	29299	0	0	0
	218	Cortisone	0.439404			26.2159	421.204	Lipids and lipid-like molecules	reverse	2.36633e+06	3.12247e+06	2.20822e+06	1.0659e+06	2.24487e+06	2.99417e+06	1.573e+06	1.30711e+06	1.54911e+06	3.12405e+06	2.61744e+06	2.5916e+06	2.73863e+06	641981	1.27447e+06	687860	910726	693860	1.31088e+06	1.16507e+06	1.00197e+06	1.66024e+06	1.02501e+06	881911	882740	1.91558e+06	812385
	219	(10E,12Z)-(9S)-9-Hydroperoxyoctadeca-10,12-dienoic acid	0.433168			50.6811	311.223	Lipids and lipid-like molecules	forward	410199	299318	293942	464427	291770	402312	308357	373540	314144	3.14832e+06	2.83014e+06	2.9779e+06	3.14987e+06	2.56713e+06	2.90469e+06	3.34365e+06	3.30619e+06	3.48949e+06	1.09574e+06	2.75926e+06	2.09257e+06	1.46672e+06	3.30257e+06	2.59742e+06	4.92457e+06	5.98555e+06	5.84131e+06
	220	Norepinephrine	0.427675			94.5447	168.066	Benzenoids	forward	133135	394454	142312	3.06933e+06	3.88541e+06	3.2722e+06	7.85302e+06	8.10464e+06	6.56491e+06	3.91911e+06	4.62066e+06	2.60263e+06	1.81104e+07	1.54932e+07	1.52838e+07	1.94798e+07	2.32832e+07	8.42581e+06	0	0	0	2.0475e+06	827739	2.30563e+06	2.10044e+06	2.11215e+06	2.33653e+06
	221	Diacetone alcohol	0.423547			68.6504	115.076	Organic oxygen compounds	forward	0	0	0	0	0	0	0	0	0	1.38179e+07	1.28512e+07	9.9719e+06	1.06669e+07	9.72728e+06	1.00625e+07	1.14338e+07	1.04412e+07	8.91039e+06	0	0	1.77638e+06	0	0	0	0	0	0
	222	O-Phosphothreonine	0.391875			25.2446	198.015	Organic acids and derivatives	reverse	491911	662208	307681	248095	3.804e+06	2.68877e+06	1.35542e+06	544597	777136	877234	1.47214e+06	1.01308e+06	1.02474e+06	1.37257e+06	1.80494e+06	6.39844e+06	5.09257e+06	4.73762e+06	89933.8	25825.3	0	145838	24147.8	0	52915.1	0	90681.8
	223	Linoleic acid	0.376907			39.6884	279.233	Lipids and lipid-like molecules	reverse	107151	229773	85090.4	2.26956e+06	2.17324e+06	504746	172782	306505	346591	4.06651e+07	1.35683e+07	1.75689e+07	3.19746e+07	4.16477e+07	1.0403e+07	7.7913e+06	1.0172e+07	1.36067e+07	7.54581e+08	1.08401e+09	1.29847e+09	1.41351e+09	1.84524e+09	1.91031e+09	1.76123e+09	1.83042e+09	1.43323e+09
	224	Isokobusone	0.370179			37.8916	221.155	Organic oxygen compounds	forward	3.6156e+06	4.9326e+06	0	4.68603e+06	24974.4	18282.4	0	0	0	7.61522e+06	5.97289e+06	5.81841e+06	4.85967e+06	8.33383e+06	7.07718e+06	4.24748e+06	7.17475e+06	3.86332e+06	1.21118e+07	1.08499e+07	1.29113e+07	2.37693e+06	1.21921e+07	1.89898e+06	7.95561e+06	2.07518e+06	2.20796e+06
	225	L-Norleucine	0.9979			292.99	130.087	Organic acids and derivatives	forward	1.29158e+06	1.05375e+06	1.11303e+06	3.38046e+06	1.93788e+06	2.67781e+06	8.33026e+06	8.39413e+06	3.98898e+06	1.43728e+06	2.11636e+06	1.82628e+06	3.17531e+06	3.76652e+06	3.43707e+06	7.75411e+06	5.45984e+06	5.86322e+06	8.10143e+07	8.57403e+07	1.10899e+08	8.57775e+07	1.07354e+08	9.24821e+07	7.33601e+07	8.69453e+07	9.78731e+07
	226					282.365	130.087			1.14265e+06	952201	1.11495e+06	4.02436e+06	2.20524e+06	2.5958e+06	8.1295e+06	6.34725e+06	7.62314e+06	855024	1.22339e+06	1.27562e+06	1.75005e+06	1.077e+06	1.72211e+06	3.565e+06	2.14861e+06	3.38599e+06	5.36252e+07	5.72911e+07	6.48525e+07	6.26702e+07	9.50706e+07	7.50298e+07	5.96744e+07	8.40437e+07	1.08873e+08
	227					30.7569	88.0033			4.88468e+06	4.1593e+06	5.56751e+06	9.24444e+06	3.07067e+06	6.02759e+06	5.46171e+06	4.61404e+06	5.19187e+06	4.89729e+06	5.25754e+06	4.65376e+06	4.7151e+06	6.76741e+06	4.17055e+06	6.16915e+06	6.09792e+06	6.13845e+06	6.14865e+06	6.50957e+06	5.40537e+06	1.28053e+06	5.64306e+06	4.06845e+06	3.57225e+06	4.62673e+06	7.61119e+06
	228					177.984	941.508			374371	123714	353517	120001	293071	294934	280593	446353	392901	489311	684283	552312	416665	494710	502209	740523	779731	724182	2.04436e+07	7.3136e+07	8.18707e+07	2.1942e+08	3.45311e+08	3.42294e+08	1.4418e+08	2.35151e+08	2.58837e+08
	229					37.0891	182.997			65582.6	3.75873e+07	103165	5.74574e+07	4.45089e+07	314140	233359	296168	319132	2.54108e+06	4.29455e+06	2.50415e+06	5.39966e+06	5.76734e+06	8.17986e+06	1.34385e+07	1.88069e+07	1.18496e+07	341692	361393	0	0	166700	0	0	0	0
	230					187.268	957.504			0	0	0	0	0	0	0	0	0	0	0	0	0	0	0	0	0	0	79997.2	132788	250888	1.14311e+06	1.3662e+06	1.08006e+06	3.64087e+06	1.84067e+06	4.09151e+06
	231					221.627	98.0241			2.72896e+07	2.70327e+07	2.44532e+07	5.80762e+07	4.98943e+07	5.2697e+07	1.87151e+07	1.4448e+07	1.487e+07	1.12832e+07	1.53239e+07	1.33053e+07	9.84568e+06	1.44954e+07	1.54637e+07	1.66671e+07	1.64367e+07	1.08431e+07	8.99921e+07	9.75489e+07	1.86505e+08	5.97808e+07	3.68855e+08	1.31513e+08	1.41552e+08	1.92231e+08	1.07075e+08
	232					147.503	281.09			46924.6	0	95734.6	1.03005e+06	696773	786808	2.21158e+08	1.88463e+08	1.78283e+08	2.46601e+06	3.4505e+06	3.75766e+06	4.69156e+06	5.26203e+06	4.09897e+06	4.20248e+06	3.02373e+06	4.14213e+06	553746	257324	230314	100088	126774	62544.1	193976	114994	171703
	233					163.969	112.985			3.52387e+07	4.71458e+07	3.97358e+07	9.0647e+07	7.27358e+07	6.43337e+07	2.2957e+07	2.42782e+07	2.32392e+07	6.62e+06	1.26119e+07	1.26339e+07	6.38769e+06	6.13128e+06	7.67259e+06	4.39624e+06	3.34744e+06	3.87241e+06	5.62997e+06	7.76114e+06	5.66029e+06	5.86525e+06	6.11685e+06	5.81575e+06	5.77871e+06	5.36246e+06	5.90143e+06
	234					304.803	171.03			524674	305690	175399	3.40063e+06	0	1.52761e+06	8.87519e+06	4.60096e+06	4.29594e+06	641612	1.52764e+06	1.80226e+06	2.33053e+06	5.25689e+06	2.61543e+06	6.15294e+06	3.05458e+06	3.67195e+06	0	0	0	0	0	0	0	0	0
	235					56.4739	241.073			0	0	0	170866	33204.2	0	141985	74531.7	47994.3	2.43418e+07	3.08429e+07	2.94486e+07	9.76659e+07	9.58966e+07	8.93398e+07	1.40709e+08	1.18201e+08	1.29025e+08	4.37579e+06	2.14598e+06	1.5123e+06	2.58687e+06	2.17851e+06	1.71088e+06	5.28572e+06	2.50325e+06	4.98012e+06
	236					100.529	262.095			195389	163626	123934	705979	440466	537534	1.20889e+06	1.28721e+06	1.14646e+06	736344	862382	801014	4.37135e+06	3.81087e+06	3.98043e+06	6.043e+06	7.24584e+06	6.3049e+06	157843	176004	260236	347446	404018	425553	180826	247130	298870
	237					417.257	377.086			0	0	0	0	0	0	0	0	0	65826.5	252131	48891.4	225171	21612.4	177783	3.88441e+06	1.71911e+06	4.49254e+06	1.31567e+06	1.79728e+06	1.69539e+06	4.40327e+06	5.36343e+06	5.1948e+06	1.23938e+07	9.57056e+06	1.219e+07
	238					343.573	171.066			722522	785875	670923	860316	2.40555e+06	2.55494e+06	3.91127e+06	3.34743e+06	2.6608e+06	712605	987676	935014	746524	983301	708855	926411	732646	661973	4.10659e+06	3.11678e+06	3.21136e+06	2.33334e+06	3.73751e+06	3.13351e+06	2.47965e+06	4.17448e+06	3.41657e+06
	239					153.25	483.274			207181	437105	684021	3.10374e+06	5.28984e+06	2.0545e+06	1.22333e+06	499018	786732	0	0	13723.7	0	38527.8	0	78960	36203	82827.2	5.00245e+07	9.592e+07	1.49648e+08	1.58074e+08	2.64573e+08	1.87755e+08	2.20914e+08	7.04028e+08	3.20503e+08
	240					59.0166	309.171			13006.8	12117.8	0	0	0	11012.3	402949	549288	146784	7.45198e+06	9.52287e+06	8.21995e+06	6.27557e+06	1.06788e+07	9.45356e+06	6.95511e+06	6.99379e+06	5.88751e+06	5.96493e+06	5.39605e+06	6.10415e+06	5.765e+06	5.51371e+06	6.11928e+06	5.57844e+06	5.10978e+06	8.47222e+06
	241					7.38233	297.153			2.04046e+06	2.14225e+06	2.1592e+06	2.24886e+06	2.15133e+06	2.10368e+06	2.23017e+06	2.30468e+06	2.10975e+06	2.18992e+06	2.31977e+06	2.22402e+06	2.35622e+06	2.40833e+06	2.19769e+06	2.25055e+06	2.32811e+06	2.25834e+06	2.16069e+06	2.15221e+06	1.14179e+06	1.75246e+06	2.35327e+06	2.26462e+06	1.07266e+06	2.20388e+06	2.46117e+06
	242					86.3479	281.176			6.38991e+06	5.43338e+06	3.35143e+06	2.42917e+07	2.19322e+07	3.01942e+07	8.04178e+06	7.33755e+06	7.5923e+06	1.94651e+06	1.86481e+06	2.0831e+06	1.9439e+06	2.14013e+06	1.84819e+06	1.44804e+06	1.68084e+06	1.64349e+06	1.74735e+06	2.05786e+06	1.84403e+06	1.60044e+06	2.34367e+06	1.84098e+06	2.56844e+06	3.01129e+06	3.16387e+06
	243					152.414	343.213			2.60938e+06	2.27582e+06	1.966e+06	1.03521e+07	6.97226e+06	7.79088e+06	152647	0	0	0	309945	455327	0	812753	755554	2.91393e+06	1.36485e+06	2.67301e+06	0	0	0	0	42241.2	0	0	66028	139061
	244					80.4515	341.27			0	0	0	1.50004e+07	1.4039e+07	1.60079e+07	0	0	0	0	0	0	0	0	0	0	0	0	0	0	0	0	0	0	0	0	0
	245					24.3829	265.148			7.80816e+08	1.95916e+08	8.36105e+08	1.17367e+08	7.97341e+07	1.4244e+08	1.3084e+08	6.30832e+07	9.77496e+07	1.89798e+08	7.82786e+07	7.50059e+07	1.1641e+08	4.66066e+07	6.34246e+07	5.52406e+07	5.99988e+07	5.96884e+07	1.17489e+08	7.49509e+07	5.85512e+07	8.22344e+07	7.67513e+07	8.37716e+07	4.50592e+07	6.3999e+07	3.61035e+07
	246					24.3017	200.986			8.26673e+07	8.66859e+07	1.16876e+08	1.30531e+07	1.23046e+08	8.47124e+07	1.8035e+07	1.24653e+08	1.25432e+08	7.63614e+07	2.48298e+07	3.2559e+07	1.43206e+08	5.56172e+07	3.14831e+07	1.08208e+08	1.27872e+08	9.01042e+07	1.17032e+08	1.12266e+08	1.15318e+08	9.39782e+07	6.60679e+07	8.65824e+07	1.10546e+08	3.92806e+07	4.67178e+07
	247					238.948	645.317			0	0	0	0	0	0	0	0	0	0	0	0	0	0	0	77228.5	76060.5	83740	2.72489e+06	3.53306e+06	5.24922e+06	6.23535e+06	1.07986e+07	8.44116e+06	2.36435e+06	2.89062e+06	2.39572e+06
	248					177.089	415.139			5.13958e+06	5.03716e+06	4.8035e+06	1.26755e+07	6.6525e+06	8.76745e+06	193562	0	111224	0	0	0	22742.5	35559.9	0	352891	280703	325887	39634.4	0	260284	76648.7	0	292449	641846	637546	835461
	249					157.196	133.05			1.12577e+06	1.52571e+06	1.26063e+06	1.83839e+06	1.54052e+06	1.27711e+06	3.81484e+06	3.13087e+06	3.2237e+06	2.05749e+06	2.29896e+06	1.47085e+06	4.07816e+06	5.47605e+06	7.99559e+06	2.91034e+07	1.64468e+07	2.72982e+07	1.66317e+06	1.24498e+06	1.2571e+06	1.66403e+06	1.41682e+06	1.38028e+06	2.36659e+06	2.61569e+06	2.40803e+06
	250					162.747	762.51			0	0	0	194500	79947.8	0	0	0	0	0	0	0	747436	1.89295e+06	1.64289e+06	771992	604151	698062	547463	1.65875e+06	2.10115e+06	3.00894e+06	2.33866e+06	2.87862e+06	2.83392e+06	3.80918e+06	2.07957e+06
	251					69.5549	357.08			2.50606e+06	0	0	1.16205e+07	1.06546e+07	1.05556e+07	3.26318e+07	2.99922e+07	3.30105e+07	0	0	0	96190.6	66359.1	71737.6	536454	294883	423272	0	0	0	0	0	0	0	0	0
	252					205.914	299.186			8.23688e+06	7.59119e+06	8.45942e+06	1.27243e+07	2.08507e+07	1.04832e+07	6.09229e+06	4.56183e+06	4.62627e+06	15968.2	12738.8	12800.9	25536.7	34217.9	62026.5	771055	762370	1.74991e+06	0	19204.9	0	0	0	18491.4	186386	771974	387280
	253					297.715	259.013			43942.6	63919.5	35937.8	27340.8	16216.2	0	93086.6	0	117580	547863	112672	41685	1.84619e+06	1.09483e+06	2.99812e+06	8.94126e+06	2.09809e+07	1.8193e+07	61975.4	126601	16734.5	88152.5	76832.4	91946.6	62987	58445.4	20456
	254					87.8059	327.182			1.26958e+06	1.15381e+06	1.34521e+06	606118	8.80669e+06	8.4935e+06	967363	1.57438e+06	1.60083e+06	6.04282e+06	7.28869e+06	6.82655e+06	1.38652e+07	1.55775e+07	1.44609e+07	4.17001e+07	3.77841e+07	4.01809e+07	2.46815e+06	2.33513e+06	2.29198e+06	2.43055e+06	2.76726e+06	2.65868e+06	4.28486e+06	4.48315e+06	4.49735e+06
	255					371.377	367.106			0	0	54152.5	2.04635e+06	1.0794e+06	2.87295e+06	3.30024e+06	4.89659e+06	2.34374e+06	0	0	0	0	0	0	28349.8	32141.5	14061.4	0	10016.3	0	31241.6	41102.4	12010.2	122493	155130	126180
	256					27.1334	311.169			1.59171e+09	9.9009e+08	1.24262e+09	7.4365e+08	7.85316e+08	1.73062e+09	1.50148e+09	7.37564e+08	5.97611e+08	1.48222e+09	1.48267e+09	1.37977e+09	8.24305e+08	2.64393e+08	2.63229e+08	4.45441e+08	4.63897e+08	4.49109e+08	3.26866e+08	3.60834e+08	1.76444e+08	3.84847e+08	3.25552e+08	3.9718e+08	2.46118e+08	2.90731e+08	2.63488e+08
	257					151.937	555.287			667826	499772	627759	1.04593e+06	3.01657e+06	907949	695078	310892	483698	0	0	0	0	0	21398.6	350923	394570	534498	3.1621e+07	5.9822e+07	7.74668e+07	8.71253e+07	1.39098e+08	2.57892e+08	2.96942e+08	3.26891e+08	3.28281e+08
	258					138.697	225.149			6.12485e+06	3.65094e+06	3.72686e+06	2.37227e+07	9.03238e+06	1.91328e+07	4.76417e+06	5.22681e+06	4.13151e+06	3.11054e+06	5.21492e+06	5.46304e+06	3.16713e+06	5.04594e+06	3.36655e+06	5.94437e+06	3.34463e+06	2.93929e+06	3.64656e+06	4.45968e+06	4.31304e+06	4.07133e+06	4.18208e+06	4.3271e+06	3.76807e+06	4.57877e+06	4.10412e+06
	259					136.587	762.511			0	0	0	0	0	0	0	0	0	0	0	15272.9	0	38861.7	0	0	0	0	791114	3.12066e+06	4.18933e+06	4.5252e+06	4.11285e+06	4.38431e+06	4.85289e+06	4.15861e+06	2.12105e+06
	260					167.558	714.51			5.83429e+06	6.25641e+06	6.21665e+06	1.10711e+07	3.00781e+07	7.71408e+06	2.79913e+06	2.43135e+06	2.63395e+06	0	0	0	0	176762	73304.2	507153	837346	746894	1.21561e+06	3.03932e+06	3.23152e+06	3.9481e+06	3.76623e+06	5.44778e+06	5.13395e+06	5.76832e+06	7.09412e+06
	261					312.24	163.061			0	0	20969	296600	0	61516.1	429091	0	47488.3	146063	256373	176157	295394	352609	287408	3.40326e+06	3.32797e+06	3.35714e+06	8.51968e+06	9.68042e+06	1.11276e+07	1.01341e+07	1.1429e+07	1.05025e+07	4.2386e+06	6.05722e+06	5.18179e+06
	262					25.2994	381.232			4.56173e+06	3.40202e+06	3.57693e+06	1.95321e+06	2.11873e+06	4.15446e+06	2.9438e+06	2.54893e+06	2.50305e+06	7.61725e+06	1.826e+06	1.86782e+06	1.10537e+06	1.94724e+06	1.03072e+06	1.26567e+06	2.06485e+06	1.58098e+06	5.79276e+06	3.70027e+06	2.81926e+06	1.8048e+06	1.82304e+06	7.89472e+08	6.16531e+06	7.04865e+06	6.5042e+06
	263					59.6027	449.151			0	0	0	0	1.05377e+06	648947	288086	293059	534203	1.79902e+07	6.52941e+06	5.07977e+06	6.72295e+06	1.24363e+07	9.92236e+06	1.29351e+07	3.12066e+07	7.99434e+06	523412	815368	1.52782e+06	1.88514e+06	2.35453e+06	1.64505e+06	433778	1.15954e+06	993837
	264					212.664	524.278			0	0	0	0	0	0	0	0	0	0	0	0	0	0	0	0	0	0	9.83636e+06	1.52133e+07	1.99754e+07	1.1409e+07	1.67617e+07	1.41899e+07	7.37438e+06	9.8337e+06	8.99541e+06
	265					126.716	736.497			48181.7	26219.7	0	62940.6	0	0	0	0	0	0	0	0	0	0	0	26223.7	0	75947.7	32288.9	246577	878625	3.0629e+06	3.41673e+06	2.85643e+06	3.05998e+06	3.23973e+06	2.52551e+06
	266					64.1023	323.223			0	0	0	0	2.28073e+06	2.37336e+06	3.48825e+06	3.06524e+06	2.03089e+06	118034	342303	256283	27343.4	47065.5	210479	559806	696958	912883	475818	505055	812663	8.6364e+06	9.24641e+06	8.39416e+06	4.50079e+07	5.2271e+07	4.42314e+07
	267					71.7332	218.068			0	0	0	24558.2	0	87790	177045	191037	0	5.96776e+07	5.56301e+07	6.26233e+07	2.03961e+08	2.8377e+08	2.16627e+08	3.45077e+08	3.07767e+08	2.87818e+08	1.64321e+07	1.05447e+07	1.74136e+07	1.59117e+07	1.20407e+07	7.27099e+07	2.00311e+07	6.63551e+07	7.48263e+07
	268					159.979	273.073			2.08407e+06	1.83423e+06	1.76473e+06	1.15382e+07	8.18812e+06	9.00077e+06	688096	77951.4	0	0	0	0	209185	181818	70768.8	1.40163e+06	280030	0	0	0	0	0	0	0	0	0	0
	269					88.6109	513.308			0	0	0	0	29014.3	30452	23787.7	0	0	21482.4	15890.1	0	170251	373165	311037	771822	1.40681e+06	1.19101e+06	1.13626e+07	1.92068e+07	2.16351e+07	3.03049e+07	5.79811e+07	4.25666e+07	4.82674e+07	6.65904e+07	6.4783e+07
	270					133.65	764.528			0	0	0	0	0	0	0	0	0	0	0	0	100207	333182	184924	1.08966e+06	544493	1.48831e+06	648245	2.42514e+06	3.47892e+06	1.81284e+06	3.07999e+06	3.04744e+06	3.31884e+06	3.05137e+06	813324
	271					158.511	436.192			2.36184e+06	1.9014e+06	2.23103e+06	1.87552e+07	8.57345e+06	1.05065e+07	0	0	0	0	0	0	0	0	0	0	0	0	0	80083.7	0	869691	480481	570953	765940	268026	397779
	272					71.1273	709.386			0	0	0	0	185825	0	0	0	0	0	0	0	0	0	0	0	0	0	440225	158615	992791	4.06999e+06	3.74521e+06	4.23505e+06	2.55147e+07	7.9792e+07	2.36046e+07
	273					122.821	409.103			0	0	0	0	94307.2	0	0	36237.7	0	1.22834e+06	1.24075e+06	813353	4.9301e+06	3.02045e+06	5.63677e+06	3.76116e+06	5.12913e+06	3.92061e+06	0	0	0	0	0	0	43044.1	20595.8	0
	274					259.329	429.211			0	0	0	0	0	0	0	0	0	0	0	0	0	0	0	0	0	0	1.07028e+06	1.02295e+06	673717	1.61559e+06	1.44182e+06	1.18371e+06	1.10623e+06	1.15875e+06	1.43646e+06
	275					28.9407	295.137			1.2175e+07	3.39717e+06	1.57583e+07	3.67968e+06	3.05023e+06	6.75317e+06	8.6183e+06	2.90245e+06	2.28343e+06	6.76013e+06	9.1973e+06	8.62413e+06	5.7599e+06	1.6104e+06	2.25796e+06	3.41207e+06	2.56963e+06	5.85019e+06	2.04008e+06	2.86708e+06	1.77089e+06	4.63949e+06	3.13145e+06	3.67662e+06	1.54912e+06	1.7599e+06	1.37269e+06
	276					213.91	311.135			0	0	0	354640	217282	176872	317351	36660.1	0	0	0	0	0	25922.1	23280.5	1.20716e+06	586403	814179	0	0	26595	0	17321.3	0	0	44069.5	91518.6
	277					123.196	915.557			0	0	0	0	0	0	0	0	0	0	0	0	0	0	0	0	0	0	2.04326e+06	6.48644e+06	5.38615e+06	3.27834e+06	4.59985e+06	4.75141e+06	3.9171e+06	5.28628e+06	5.12548e+06
	278					132.191	524.291			0	0	0	0	0	35523.3	0	0	0	0	95504.6	14562.2	2.49033e+06	3.51078e+06	1.91081e+06	4.01478e+06	1.826e+06	3.73408e+06	0	0	0	0	27855.3	0	28013.5	0	0
	279					71.8873	522.258			0	0	0	0	0	0	0	0	0	0	0	0	0	0	0	0	0	0	2.70858e+07	3.467e+07	3.04623e+07	2.32514e+07	2.89972e+07	2.18167e+07	2.35834e+07	1.65517e+07	1.64225e+07
	280					61.0255	539.324			0	0	0	0	0	0	0	0	0	0	0	0	0	0	0	0	0	0	252369	489100	944279	374339	812093	727715	184923	295985	701809
	281					84.2823	341.086			1.10794e+06	1.14729e+06	1.55419e+06	7.466e+06	5.01936e+06	5.86954e+06	1.45922e+07	1.22024e+07	1.16951e+07	0	53886.4	44250.2	30285.3	51240.8	20880.8	138167	0	37938.1	502995	342911	512956	2.59072e+06	3.46364e+06	4.49583e+06	1.72669e+06	1.67918e+06	1.86128e+06
	282					594.333	457.264			0	0	13838.7	0	0	0	0	0	0	0	0	0	15394.9	0	0	127405	38689.3	155177	331105	22649.8	66136	704289	612975	561274	3.47018e+06	2.6845e+06	3.67041e+06
	283					675.927	339.201			1.19105e+06	2.5316e+06	1.90001e+06	2.06948e+06	3.70456e+06	900415	907318	3.52954e+06	1.06171e+06	1.9008e+06	587680	2.50043e+06	2.17844e+06	2.14426e+06	1.10191e+06	2.43266e+06	1.25017e+06	2.43565e+06	3.83472e+06	3.30348e+06	2.03225e+06	2.12562e+06	2.04071e+06	1.32864e+06	2.29474e+06	1.97247e+06	1.19229e+06
	284					22.6152	427.008			1.09171e+07	7.76928e+06	7.02975e+06	0	67678.8	0	277575	126292	99696.4	5.46962e+06	1.02511e+07	6.95186e+06	1.92806e+06	2.48668e+06	1.74073e+06	3.32892e+06	813860	2.03679e+06	287783	111065	34578.4	245197	0	102419	0	72578.4	177446
	285					101.229	297.171			3.04974e+06	2.29319e+06	1.96348e+06	9.74772e+06	1.59255e+07	1.62302e+07	1.04829e+06	2.73397e+06	1.31524e+06	1.05051e+06	1.08653e+06	1.16843e+06	870823	886617	941112	372793	1.56445e+06	2.33052e+06	1.16407e+06	935197	1.028e+06	833890	853492	859630	826648	776227	859192
	286					24.3769	337.206			8.74656e+06	7.50979e+06	7.29387e+06	44276.5	4.06738e+06	9.09263e+06	5.70082e+06	4.96773e+06	4.68688e+06	1.17612e+07	3.96117e+06	3.38067e+06	4.22768e+06	2.83797e+06	2.89287e+06	3.04119e+06	4.08387e+06	6.3003e+06	1.35087e+07	1.06815e+07	8.04332e+06	4.68459e+06	4.06658e+06	4.74749e+06	6.90203e+06	8.16291e+06	6.39429e+06
	287					216.281	425.112			0	0	0	0	0	0	0	0	0	0	0	0	0	0	28518.1	0	24067	0	0	0	0	0	0	0	0	34570.1	0
	288					227.418	438.3			0	0	0	0	0	0	0	21155.5	0	0	0	0	274148	0	376314	0	638816	640694	3.71215e+06	6.50052e+06	1.32833e+07	1.10281e+07	1.83693e+07	1.4025e+07	1.08196e+07	1.872e+07	2.15848e+07
	289					57.5296	847.495			0	0	0	0	0	0	0	0	0	0	0	0	0	37999.3	0	205560	485654	377108	587418	626399	938446	5.26239e+06	4.05859e+06	6.20431e+06	5.31103e+07	3.24808e+07	3.06549e+07
	290					230.274	793.438			0	0	0	0	0	0	0	0	0	0	0	0	0	0	0	0	0	0	2.81561e+06	3.07504e+06	3.03872e+06	1.59709e+06	1.34143e+06	1.79964e+06	1.4253e+06	1.84353e+06	1.66783e+06
	291					165.464	371.125			1.93578e+06	749760	1.59292e+06	5.49466e+06	1.74209e+06	2.41028e+06	9.01377e+06	2.39873e+06	3.49734e+06	94246	96868.7	42946.8	0	37317.9	0	0	0	0	0	45071.6	139090	0	79131.9	0	0	0	0
	292					55.8799	849.507			0	0	0	0	0	0	0	0	12919.8	0	0	0	0	0	0	0	129631	116247	107740	208740	275496	3.50168e+06	4.15147e+06	5.81887e+06	3.41237e+07	4.42893e+07	3.60761e+07
	293					146.556	297.171			3.28431e+06	3.41978e+06	3.26224e+06	1.13377e+07	1.08643e+07	8.93377e+06	4.23853e+06	5.52896e+06	3.28609e+06	1.34095e+06	1.48285e+06	1.42378e+06	1.32996e+06	1.30531e+06	1.37585e+06	2.69062e+06	1.93475e+06	2.3149e+06	1.04262e+06	911531	1.08656e+06	1.1098e+06	746553	823166	1.18753e+06	1.00185e+06	816653
	294					139.742	738.511			276985	153964	124544	162930	76293.1	68541.7	29794.7	0	0	0	0	0	142630	806429	565666	576084	808411	382732	3.41997e+06	9.02977e+06	1.28045e+07	8.39778e+06	1.3648e+07	1.67341e+07	1.71944e+07	1.60305e+07	1.2359e+07
	295					95.7168	522.258			0	0	0	0	0	0	0	0	0	16423.9	0	0	0	0	22669.4	0	0	0	4.10267e+06	9.4398e+06	1.05822e+07	5.79956e+06	6.86885e+06	6.18255e+06	4.13999e+06	3.2885e+06	3.68156e+06
	296					294.885	317.065			1.03924e+06	843969	1.0472e+06	4.7743e+06	4.44072e+06	4.7072e+06	5.23517e+06	5.13579e+06	5.92283e+06	0	0	0	0	0	0	79093.5	0	0	0	0	0	0	0	0	0	0	0
	297					77.0661	247.118			1.39986e+07	1.19323e+07	1.54497e+07	3.39028e+07	2.47905e+07	2.84479e+07	4.46e+07	3.45622e+07	3.52528e+07	40043.3	63923	45201.6	249974	261872	299669	779489	563793	881061	0	0	0	0	0	0	0	0	0
	298					220.686	226.996			7.013e+06	6.83269e+06	5.21269e+06	2.62655e+07	8.40147e+06	1.15351e+07	2.20858e+06	487765	2.65627e+06	1.78991e+06	3.67981e+06	3.34402e+06	3.12927e+06	5.60743e+06	7.7731e+06	1.84428e+07	9.71361e+06	6.68717e+06	3.86987e+06	9.60689e+06	3.96776e+06	3.05666e+06	2.80246e+06	2.13445e+07	4.15458e+06	4.38955e+06	6.49598e+06
	299					61.8436	807.46			0	0	0	0	713530	0	0	0	0	0	0	0	0	0	0	0	59902.6	0	293594	271303	428914	4.53692e+06	847231	1.52377e+06	5.72467e+06	4.69074e+06	5.70849e+06
	300					110.836	213.113			9.4307e+06	8.94384e+06	9.62389e+06	3.48468e+07	2.78975e+07	3.0448e+07	4.14915e+07	3.47946e+07	3.38988e+07	288893	35292.3	47837.3	0	0	130539	445847	527215	408726	546803	289554	62204.7	0	0	0	6.7579e+06	6.06512e+06	4.42319e+06
	301					139.969	133.05			945331	653846	1.4162e+06	6.01933e+06	4.37561e+06	4.4501e+06	1.10548e+07	9.25415e+06	8.99842e+06	6.65913e+06	4.08338e+06	2.21805e+06	6.68263e+06	6.07797e+06	2.04698e+07	8.77742e+07	7.40373e+07	9.0076e+07	1.5512e+06	1.26371e+06	1.24224e+06	1.21156e+06	442573	1.15401e+06	1.76694e+06	1.85951e+06	1.7163e+06
	302					163.929	539.218			35060.6	0	39585.2	0	0	0	0	0	0	0	0	0	0	0	0	0	0	0	1.76117e+06	1.62914e+06	2.23629e+06	1.23244e+06	1.09656e+06	493797	54961.4	234219	318069
	303					159.313	788.527			0	0	0	0	0	0	0	0	0	0	0	0	0	109742	25062.5	126125	104506	0	69945.2	162487	344386	293346	534865	494134	616257	842305	580936
	304					134.857	305.176			210317	445052	399542	1.7662e+06	1.12276e+06	1.49769e+06	1.46142e+07	1.19141e+07	1.20681e+07	50232.9	57880.8	18712.9	0	19557.3	0	58106.7	0	0	1.58827e+06	1.31546e+06	2.59038e+06	2.81406e+06	4.50547e+06	5.43576e+06	1.31761e+06	28793.1	1.24573e+06
	305					212.956	567.225			154434	128449	124046	625029	269893	530754	1.09992e+06	605110	601285	0	0	0	44545.6	30840.3	0	279253	0	0	0	0	0	0	0	0	0	0	0
	306					261.794	109.051			9.22284e+06	6.39986e+06	1.40691e+07	1.09215e+07	6.47584e+06	6.14633e+06	1.06307e+07	6.07467e+06	1.50308e+07	644621	9.0625e+06	1.90068e+07	0	0	0	0	0	0	1.07804e+07	1.1085e+07	1.07709e+07	1.14628e+07	1.13347e+07	1.12887e+07	1.15145e+07	1.184e+07	1.18046e+07
	307					108.38	581.241			27387.2	2.88813e+06	0	1.52173e+07	1.22403e+07	1.46981e+07	2.66337e+06	6.33047e+06	5.31794e+06	0	0	0	0	0	0	0	0	0	0	22284.4	0	0	26776.3	0	0	47947.3	23951.6
	308					76.1897	323.108			0	38117.5	0	0	239415	0	0	859479	885264	0	40470.7	0	116917	63416.4	93634.9	61387.4	61534.7	250838	2.94694e+06	1.84851e+06	4.48719e+06	3.52082e+06	3.79021e+06	5.02087e+06	1.33724e+06	1.44616e+06	774157
	309					50.4468	309.208			0	0	0	21041.8	0	0	0	8953.13	0	5.20141e+06	3.56538e+06	4.076e+06	2.836e+06	5.10084e+06	3.69538e+06	5.11575e+06	5.09997e+06	4.07387e+06	1.06949e+07	6.70194e+06	7.81925e+06	7.01442e+06	9.93704e+06	8.35176e+06	6.24578e+06	9.71747e+06	6.87324e+06
	310					532.299	665.265			0	0	0	0	0	0	0	0	0	0	0	0	0	0	0	112185	75660.8	48594.6	1.84889e+06	947827	715771	350228	207827	257454	193704	129935	166791
	311					26.2122	279.127			6.29984e+07	3.78426e+06	7.56466e+07	3.02857e+06	2.22714e+06	2.1274e+06	3.58197e+06	1.95668e+06	2.41818e+06	2.51988e+06	515890	1.95688e+06	1.07136e+06	566406	924712	5.94917e+06	5.59252e+06	2.32223e+06	4.45293e+06	5.06212e+06	4.14228e+06	2.57506e+06	2.24809e+06	2.87375e+06	1.89014e+06	2.14716e+06	1.20734e+06
	312					163.592	138.97			3.11612e+06	3.04929e+06	3.07579e+06	6.29415e+06	4.61336e+06	4.93128e+06	5.80759e+06	4.63413e+06	4.99056e+06	3.1904e+06	3.4618e+06	3.35699e+06	3.57905e+07	1.41968e+07	3.85304e+07	1.20124e+08	1.05619e+08	7.92172e+07	5.91775e+06	6.27287e+06	7.14676e+06	4.9973e+06	5.02877e+06	4.61452e+06	6.4791e+06	7.62057e+06	1.75068e+06
	313					83.0229	343.094			1.71393e+07	1.75512e+07	1.66847e+07	9.03249e+07	5.07781e+07	7.33244e+07	9.26299e+07	8.34478e+07	6.29994e+07	0	86592.4	70934.1	0	494240	0	0	0	80821.4	0	0	0	0	110041	81062.1	29118	0	0
	314					166.629	431.061			44905.6	0	0	492104	0	136930	0	0	0	112374	247698	425653	1.71117e+06	1.52175e+06	1.47194e+06	3.50243e+06	4.83577e+06	3.37217e+06	559755	587387	507275	454254	378775	604303	1.07573e+06	1.60594e+06	706620
	315					129.279	769.55			0	0	27403.7	0	394422	0	72586.2	0	0	0	0	30851.8	302767	2.02128e+06	1.01349e+06	1.04609e+06	4.69836e+06	5.66825e+06	825245	2.94402e+06	5.00827e+06	6.07698e+06	5.50516e+06	5.31816e+06	4.25616e+06	1.11952e+07	5.2136e+06
	316					153.224	245.043			2.91399e+06	2.27985e+06	2.92455e+06	726065	729881	683859	640665	509459	252184	171836	277938	232017	1.02459e+06	1.88219e+06	1.94141e+06	1.4121e+07	1.17788e+07	9.9132e+06	8.93389e+06	5.85607e+06	8.83331e+06	8.45287e+06	1.33215e+07	9.29443e+06	6.40095e+06	6.45766e+06	6.18004e+06
	317					116.167	387.12			1.08837e+06	975559	937944	4.02732e+06	1.83318e+06	2.75216e+06	8.52998e+06	5.87034e+06	4.45451e+06	3.94823e+06	6.8659e+06	5.76605e+06	1.65832e+07	8.77491e+07	1.62838e+07	1.73116e+08	2.93638e+07	1.5468e+08	900123	974804	986405	2.95048e+06	3.79269e+06	4.22616e+06	1.26428e+07	1.01196e+07	1.33019e+07
	318					58.9554	197.068			0	0	0	0	0	0	0	1.87132e+06	0	112438	0	202842	1.28133e+06	0	1.34042e+06	167111	0	221374	5.41158e+07	3.31187e+07	3.33904e+07	2.56896e+07	3.22231e+07	3.7315e+07	1.33474e+07	8.67497e+06	1.5131e+07
	319					292.757	474.258			0	0	0	0	0	0	0	0	0	0	0	0	0	0	0	0	0	0	543097	520265	389596	1.04936e+06	1.28137e+06	1.02879e+06	547255	643368	482801
	320					530.345	551.22			155346	40770.7	13299.3	0	0	225166	0	0	0	0	113615	69823.3	189445	174231	231436	1.68225e+06	1.41447e+06	1.66261e+06	8.91347e+06	6.06538e+06	4.7676e+06	1.80304e+06	1.28372e+06	1.38077e+06	1.29218e+06	1.01658e+06	1.25697e+06
	321					220.002	452.279			0	0	0	257114	910628	0	0	0	0	0	0	0	0	196529	180012	413764	608371	541438	2.77741e+07	4.4294e+07	7.97929e+07	8.06475e+06	1.0976e+07	8.82069e+06	8.47522e+06	1.05593e+07	1.1448e+07
	322					29.8429	417.008			1.12512e+07	1.44639e+07	1.58382e+07	1.62551e+07	1.02779e+07	1.05285e+07	1.71302e+07	1.75195e+07	1.92165e+07	9.50377e+06	1.11696e+07	1.2309e+07	9.3716e+06	8.00747e+06	7.603e+06	6.77895e+06	6.86272e+06	6.78719e+06	0	0	0	0	0	0	0	0	0
	323					48.8816	500.278			0	0	9043.24	349558	53891.9	153085	267934	242943	239854	0	0	0	0	0	0	0	44580.4	0	1.82792e+06	2.05884e+06	3.9904e+06	5.18634e+06	6.22038e+06	6.14563e+06	6.27897e+06	8.40356e+06	6.63656e+06
	324					72.0088	185.118			2.01937e+06	1.6262e+07	0	1.15107e+08	1.09593e+08	1.12965e+08	8.12368e+06	8.07987e+06	7.11059e+06	1.04988e+07	9.0592e+06	9.21467e+06	1.01357e+07	9.09553e+06	1.2607e+07	1.10717e+07	9.38606e+06	9.91922e+06	3.70458e+06	1.91767e+06	1.09953e+06	2.00171e+06	2.90681e+06	2.38386e+06	4.08153e+06	3.79421e+06	4.42635e+06
	325					202.957	299.054			0	0	0	94422.3	78331	300299	358746	1.00761e+06	490227	0	0	0	0	0	15285.5	0	0	55892.9	0	0	0	0	0	0	0	28205.8	0
	326					151.267	295.094			495984	436218	711620	494507	142318	271020	95116.3	78301.5	66906.1	24205.3	38018.7	39117.8	0	143579	81319.1	48072.9	73295.8	0	0	0	0	0	31185.5	0	31743.9	22543.2	0
	327					25.2784	373.096			8.27063e+06	1.36683e+06	2.03258e+06	3.77033e+06	3.36084e+06	3.58185e+06	1.43125e+06	980264	1.90438e+06	4.1401e+06	3.31939e+06	2.93311e+06	976489	1.49792e+06	1.20911e+06	1.46187e+06	1.10348e+06	1.17082e+06	0	0	0	0	0	0	0	0	0
	328					229.19	186.113			8.91855e+06	7.86572e+06	1.09862e+07	1.17149e+07	1.32877e+07	6.24979e+06	2.19011e+07	1.04104e+07	8.65164e+06	8.81114e+06	1.40088e+07	1.60957e+07	8.99442e+06	1.58399e+07	1.18918e+07	9.174e+06	1.0752e+07	1.28784e+07	5.97691e+06	4.18903e+06	3.98519e+06	8.31848e+06	3.98086e+06	3.34541e+06	3.21679e+06	5.56832e+06	5.85287e+06
	329					142.016	193.071			4.01508e+06	3.96186e+06	3.56654e+06	1.90144e+07	1.60754e+07	1.64473e+07	2.37827e+07	2.22555e+07	2.11838e+07	713476	707885	720560	1.01324e+06	805389	882078	1.70299e+06	2.59868e+06	1.84461e+06	0	26793.8	0	0	0	86220	122084	256075	191562
	330					94.4394	156.066			2.36675e+07	1.99746e+07	2.12659e+07	5.56641e+07	1.6929e+07	1.74776e+07	519936	1.00497e+06	913537	0	0	0	437936	261619	163779	2.74795e+06	2.51383e+06	2.717e+06	2.53353e+06	2.87739e+06	2.5827e+06	5.64303e+06	5.05581e+06	5.31054e+06	9.33967e+06	8.8584e+06	9.19909e+06
	331					94.2334	790.555			0	0	0	0	0	0	0	0	0	0	0	0	0	0	0	26727.7	0	36844.4	0	0	0	0	33739.7	26363.7	0	0	0
	332					86.883	155.001			7.36663e+06	7.21725e+06	5.61147e+06	1.35543e+07	1.2448e+07	1.3116e+07	1.05066e+07	1.00685e+07	9.61286e+06	2.95502e+07	3.40893e+07	5.87982e+07	2.26042e+07	2.521e+07	2.60502e+07	1.91687e+07	1.89428e+07	1.98958e+07	2.01685e+07	3.55836e+07	3.17612e+07	3.92563e+07	8.15803e+07	2.94256e+07	1.67178e+07	8.37982e+07	1.77013e+07
	333					187.617	417.154			0	0	0	0	0	0	0	0	0	0	0	0	794461	837770	998396	3.1013e+06	2.315e+06	3.16458e+06	0	0	0	0	0	0	0	0	25233.3
	334					201.69	539.264			4.13168e+06	4.12418e+06	4.93122e+06	1.27959e+07	5.4617e+06	8.30607e+06	0	0	0	0	0	0	0	0	0	0	0	0	0	0	0	0	0	0	0	172152	218891
	335					173.499	243.028			0	0	0	0	0	0	1.65492e+06	1.57477e+06	1.41277e+06	1.06731e+06	1.26197e+06	1.5404e+06	3.41447e+06	4.04224e+06	3.57893e+06	6.2548e+06	7.18321e+06	1.36331e+07	0	317125	0	0	443690	0	0	0	0
	336					77.7992	257.078			1.32224e+06	967394	0	1.6803e+07	2.0934e+07	2.00099e+07	9.99219e+07	9.48283e+07	9.46801e+07	1.64505e+07	1.88011e+07	1.84538e+07	5.36754e+07	5.32017e+07	4.58416e+07	3.45147e+07	8.76954e+06	3.96532e+07	3.58633e+06	2.89109e+06	976253	767550	480774	0	1.31914e+06	382232	1.97571e+06
	337					48.8347	421.126			0	0	0	34806.8	0	16559.6	18952.9	12267.3	0	182768	186859	181365	812138	988035	705138	1.55077e+06	1.50303e+06	1.68517e+06	0	0	0	0	0	0	0	0	0
	338					63.1923	761.5			0	0	0	0	526599	0	0	0	0	0	0	0	0	0	0	102840	102140	168990	1.57711e+06	2.13054e+06	286362	3.49325e+06	4.5e+06	1.56129e+06	1.97788e+07	3.21442e+07	1.80874e+07
	339					167.113	702.547			0	0	0	0	0	0	0	0	50291.1	2.21714e+06	1.75163e+06	2.14011e+06	4.69077e+07	8.41426e+07	5.03606e+07	4.62869e+07	5.26983e+07	5.24798e+07	283568	1.56442e+06	2.92136e+06	6.29308e+06	5.22179e+06	5.51068e+06	6.30626e+06	1.14755e+07	4.68921e+06
	340					187.233	327.071			1.31012e+07	1.83573e+07	1.77391e+07	2.67165e+07	1.69396e+07	1.66631e+07	0	0	0	0	0	0	34294.4	453992	282444	49826.8	0	0	0	0	0	0	0	0	0	0	705253
	341					28.9557	211.064			830790	1.685e+06	2.21689e+06	59817.2	2.42024e+06	315709	2.75677e+06	1.02616e+06	1.26184e+06	784647	1.24293e+06	806514	4.72958e+06	4.96009e+06	8.19513e+06	6.56396e+07	5.70447e+07	6.30732e+07	0	0	0	0	0	0	0	579010	284760
	342					26.2474	213.964			1.51502e+07	1.14875e+07	1.11333e+07	2.09548e+07	1.27363e+07	1.21999e+07	1.09903e+07	6.61749e+06	6.04161e+06	4.56089e+06	5.69929e+06	1.5438e+07	4.74845e+06	2.60661e+06	3.07172e+06	2.20813e+06	3.475e+06	2.67225e+06	3.00166e+06	1.98799e+06	2.11782e+06	5.61354e+06	1.27758e+06	1.26632e+06	2.57708e+06	1.58948e+06	101403
	343					27.1224	407.188			3.04515e+06	4.73231e+06	3.23193e+06	1.65635e+06	4.07432e+06	2.80308e+06	2.72343e+06	2.23058e+06	2.46081e+06	4.37814e+06	3.41811e+06	4.15707e+06	3.92314e+06	1.21811e+06	1.8176e+06	497781	1.19989e+06	1.64987e+06	2.23287e+06	1.67756e+06	5.67377e+06	2.842e+06	1.52e+06	1.8894e+06	1.28023e+06	2.50189e+06	1.29311e+06
	344					38.5529	301.218			3.55908e+07	3.55755e+07	2.60434e+07	3.7891e+07	2.68863e+07	3.51991e+07	2.44362e+07	3.10013e+07	3.10044e+07	1.79416e+07	1.10498e+07	6.6732e+06	1.98433e+07	1.8939e+07	1.94757e+07	3.18413e+07	2.54166e+07	3.2528e+07	3.69553e+08	4.32971e+08	4.97579e+08	5.04176e+07	5.92349e+07	5.68782e+07	1.6375e+08	1.66019e+08	2.85666e+08
	345					23.8869	293.179			1.04975e+09	1.09483e+08	9.03985e+08	8.1242e+07	5.84182e+07	8.61811e+07	3.8995e+06	5.28097e+07	7.32454e+07	1.09811e+08	4.50351e+07	4.60898e+07	7.76883e+07	4.37159e+07	3.94246e+07	4.20287e+07	4.67966e+07	4.69714e+07	8.08866e+07	9.37274e+07	7.15473e+07	4.77074e+07	4.71167e+07	5.67147e+07	3.81147e+07	4.54609e+07	2.16069e+07
	346					44.215	199.17			18800.3	106986	29821.9	1.01273e+06	19163.5	11729.7	39229.3	0	19141.4	4.17979e+07	2.92291e+07	3.22087e+07	2.84371e+07	1.89254e+07	2.24368e+07	1.98043e+07	1.88348e+07	1.44626e+07	4.65011e+07	4.56771e+07	4.23338e+07	2.91852e+07	3.14584e+07	2.89339e+07	2.18129e+07	2.01219e+07	2.69009e+07
	347					43.7133	213.186			0	8637.72	0	2.97384e+06	0	0	0	0	0	1.01482e+07	1.0351e+07	1.30634e+07	1.73319e+07	1.08103e+07	1.43746e+07	1.05562e+07	6.69311e+06	9.47003e+06	8.0917e+07	9.37272e+07	9.16483e+07	2.89641e+07	3.94975e+07	3.20709e+07	5.23327e+07	4.69238e+07	7.0124e+07
	348					37.7673	303.233			312197	208328	178530	3.81026e+06	97132	1.57553e+06	452000	3.09575e+06	3.52209e+06	107106	248884	2.83845e+06	736899	997174	870673	1.59904e+06	2.20243e+06	2.81073e+06	2.57327e+08	3.1202e+08	3.54695e+08	1.25063e+08	2.48952e+08	2.55517e+08	1.40409e+08	1.58558e+08	2.32913e+08
	349					30.0455	165.04			6.71842e+07	4.63161e+07	5.73597e+07	6.59521e+07	4.47002e+07	2.79326e+07	4.63694e+07	7.30191e+07	5.12603e+07	1.74801e+08	1.60671e+08	1.11669e+08	8.12441e+07	7.22647e+07	9.731e+07	9.36272e+07	1.15136e+08	9.32286e+07	8.89852e+06	1.11603e+07	1.00077e+07	9.13706e+06	9.83066e+06	9.53328e+06	1.36731e+07	1.18755e+07	1.2568e+07
	350					29.7815	419.003			1.1611e+06	1.26952e+07	1.43696e+07	1.24287e+07	8.39784e+06	9.05601e+06	1.37989e+07	1.42597e+07	1.51197e+07	8.47042e+06	7.86833e+06	9.51787e+06	8.57455e+06	6.12616e+06	6.42189e+06	5.47099e+06	5.33916e+06	5.83175e+06	0	0	0	0	0	0	0	0	0
	351					24.3871	197.02			3.31255e+06	3.74872e+06	3.3012e+06	1.84693e+06	4.23112e+06	4.46444e+06	3.24179e+06	3.47463e+06	4.05373e+06	2.95572e+06	3.13259e+06	3.15374e+06	3.33836e+07	4.82277e+07	6.24007e+07	2.05319e+08	2.40632e+08	2.08247e+08	1.8475e+06	1.91405e+06	1.75884e+06	1.81177e+06	1.57582e+06	1.63839e+06	1.76421e+06	1.55515e+06	1.56448e+06
	352					23.4454	417.094			0	0	0	0	80380.7	0	250308	115169	145100	1.05061e+06	759614	1.29799e+06	2.58167e+06	3.26462e+06	2.72448e+06	2.08812e+06	1.83402e+06	1.64401e+06	15506.9	26241.8	0	155347	160248	100084	266474	182699	304578
	353					32.2989	303.162			3.31605e+06	2.71157e+06	1.69004e+06	0	2.22037e+06	3.6845e+06	3.19178e+06	4.83913e+06	6.25106e+06	1.71647e+06	1.28282e+06	1.55132e+06	1.62027e+06	1.29539e+06	139157	3.22047e+06	3.25195e+06	2.86471e+06	2.2663e+07	3.86236e+07	6.73042e+07	2.61877e+07	4.55815e+07	4.05678e+07	2.24604e+07	2.9016e+07	256102
	354					276.286	357.062			406200	266274	260868	1.24524e+06	298057	437532	1.06315e+06	242746	52020.1	379335	1.25475e+06	1.29989e+06	263512	1.79185e+06	513018	1.44316e+06	452853	510599	213315	362904	209294	242388	568751	452407	298525	1.51581e+06	1.50059e+06
	355					23.4502	359.087			2.39695e+07	8.97776e+06	6.16234e+06	0	530277	111325	353608	283885	314449	3.59221e+06	4.95318e+06	2.89439e+06	1.35059e+06	1.84287e+06	2.22681e+06	2.23658e+06	500012	1.17859e+06	0	0	0	0	0	0	0	0	0
	356					28.0512	281.143			4.2024e+07	5.4495e+06	4.69992e+07	9.18949e+06	2.40277e+06	3.05565e+06	3.03352e+06	1.4409e+06	1.51781e+06	2.93571e+06	2.11718e+06	3.46299e+06	2.01992e+06	2.13664e+06	1.67899e+06	1.38247e+06	1.15963e+06	1.85458e+06	2.40426e+06	2.4103e+06	1.71266e+06	2.34847e+06	1.26782e+06	1.46862e+06	1.4626e+06	1.09991e+06	729014
	357					66.3704	213.045			0	0	0	2.71632e+06	1.8501e+06	2.33271e+06	1.35652e+06	2.35387e+06	1.966e+06	1.36587e+06	1.02324e+06	1.2438e+06	1.47934e+06	1.25059e+06	1.43121e+06	4.23791e+07	3.39518e+07	2.61414e+07	0	0	0	0	0	0	1.4827e+06	1.87287e+06	0
	358					65.6818	423.253			0	0	0	6493.66	0	0	0	0	0	0	0	0	0	0	0	0	0	0	7.57875e+06	1.14231e+07	1.35506e+07	1.42797e+06	1.50203e+06	1.92256e+06	0	158759	41442.7
	359					78.4788	221.103			1.15303e+07	3.75761e+06	2.11718e+06	1.37916e+07	2.25551e+06	2.64575e+06	2.67626e+06	3.12565e+06	3.05713e+06	854305	2.98369e+06	2.55814e+06	2.83641e+07	2.77476e+07	3.17926e+07	6.94462e+07	4.35263e+07	5.96778e+07	0	0	0	0	0	0	0	0	0
	360					202.044	250.109			577593	533192	590779	499414	527424	804223	472854	491983	591682	23627.4	81136.2	87889.1	0	108053	15084.4	8.67453e+06	6.72631e+06	8.77215e+06	437027	518905	528213	752598	905459	872252	817026	1.05066e+06	1.2236e+06
	361					345.349	181.025			403661	381782	188044	756559	545282	575436	240085	427385	182467	174146	322280	482348	556404	704180	483294	308865	508874	388350	635733	548920	1.03112e+06	550772	537973	778543	257568	0	0
	362					77.7466	283.084			0	0	0	0	2.0063e+06	373653	3.26108e+06	3.71211e+06	2.83072e+06	0	182095	465548	0	1.90274e+06	1.13543e+06	3.11792e+06	2.26129e+06	1.16171e+07	1.67318e+06	1.60383e+06	1.42961e+06	1.41729e+06	376448	814160	366326	234277	363695
	363					95.0624	387.121			197049	185644	167862	2.64958e+06	1.6553e+06	2.30058e+06	3.03362e+06	2.00932e+06	2.12588e+06	0	46302.8	74650.6	221969	373205	769631	2.71805e+06	2.66599e+06	2.22201e+06	902322	373982	148319	616334	703482	633645	1.05416e+06	320729	891131
	364					117.112	324.124			511227	689202	455440	4.47016e+06	3.39822e+06	4.03964e+06	9.53231e+06	7.83959e+06	6.94955e+06	0	0	0	0	0	0	0	0	0	0	0	0	0	0	0	0	23849.3	0
	365					70.4224	305.137			0	0	0	1.49655e+06	3.46163e+06	2.5313e+06	930562	582963	721104	78869.2	117559	93475.7	379758	505647	635930	638012	706951	631706	0	0	0	0	0	0	0	0	0
	366					33.1949	371.089			1.81643e+06	806663	1.29601e+06	129622	2.21164e+06	3.54018e+06	4.2312e+06	3.98602e+06	2.96139e+06	2.95829e+06	3.09274e+06	2.52719e+06	1.33748e+07	1.55407e+07	1.18424e+07	1.84594e+07	1.95193e+07	1.75032e+07	334079	339632	96380.1	733617	517585	682679	1.32923e+06	1.23033e+06	1.4672e+06
	367					222.091	540.367			0	0	0	0	0	0	0	0	0	0	0	0	0	0	0	0	0	0	95748.2	156358	454878	352936	507242	442323	377281	750463	793582
	368					173.524	270.109			42488.9	0	0	1.01502e+06	150952	488407	1.35237e+06	846310	758116	0	28444.3	13254.8	133741	119664	260926	199903	147829	290891	698298	1.2931e+06	1.20468e+06	7.79035e+06	5.13553e+06	5.11032e+06	1.46125e+07	1.04627e+07	1.23938e+07
	369					107.495	219.071			880226	1.05671e+06	825443	1.93518e+06	1.63123e+06	1.75056e+06	3.23454e+06	3.10783e+06	2.95902e+06	1.03723e+06	1.15755e+06	1.34563e+06	7.07674e+06	7.92883e+06	6.77267e+06	1.08464e+07	9.94125e+06	1.26614e+07	1.04847e+06	1.10146e+06	412876	2.77537e+06	2.05223e+06	2.83033e+06	2.60362e+06	2.2163e+06	2.22752e+06
	370					5.46073	115.076			4.64702e+06	3.97895e+06	4.39765e+06	4.3902e+06	4.58005e+06	4.50205e+06	5.41136e+06	5.21359e+06	6.39144e+06	4.88544e+06	5.18647e+06	4.80537e+06	5.04658e+06	4.78729e+06	6.62562e+06	4.93211e+06	4.65754e+06	5.07733e+06	4.42101e+06	4.67973e+06	4.65269e+06	4.49506e+06	4.57473e+06	4.74869e+06	4.88266e+06	4.54721e+06	4.99577e+06
	371					25.2784	402.095			514904	361715	67865.1	1.21049e+06	756611	966626	303686	229894	293740	40709.6	253319	141564	572764	361329	341394	463726	338335	187933	0	0	21597.9	0	0	0	0	0	0
	372					96.1766	127.039			4.61609e+06	3.88024e+06	4.17643e+06	9.03328e+06	6.97719e+06	7.76145e+06	1.34881e+07	1.11154e+07	1.09893e+07	5.60211e+06	5.25478e+06	5.74213e+06	4.88226e+06	4.79047e+06	4.91823e+06	8.68862e+06	9.4056e+06	8.2873e+06	4.72093e+06	4.89035e+06	4.19175e+06	4.40167e+06	4.38958e+06	4.56615e+06	3.97216e+06	4.12977e+06	4.07013e+06
	373					64.574	534.296			0	0	0	0	0	0	0	0	0	0	0	0	0	0	0	0	0	0	996823	321941	813551	1.57328e+06	2.19025e+06	1.78715e+06	1.35205e+06	1.40133e+06	1.89825e+06
	374					77.4407	529.267			0	0	0	120652	27635.5	0	0	0	0	0	0	0	0	0	0	0	0	0	1.0986e+07	1.50618e+07	1.60383e+07	1.6927e+07	1.99373e+07	2.65426e+07	8.97057e+06	1.03517e+07	3.68274e+06
	375					31.5339	188.963			331944	187389	309753	300042	160771	413806	0	0	270444	1.72451e+06	1.87879e+06	1.57889e+06	2.07609e+06	1.95734e+06	5.03762e+06	3.04781e+07	2.29764e+07	2.76262e+07	927681	778309	621544	1.47841e+06	1.01504e+06	471185	675892	508885	675578
	376					210.348	415.115			14158.6	0	0	479472	192843	174322	95047.5	39871.5	28857.3	27963.4	49228.2	73441.7	89950	489029	261621	1.19388e+06	68805.9	490995	260614	391649	620866	677629	701200	543134	993941	863040	917478
	377					65.2564	530.262			0	0	0	0	0	0	171833	429812	148384	0	0	0	0	0	0	0	0	0	1.19049e+07	1.47762e+07	1.42712e+07	1.84332e+07	2.00985e+07	2.27266e+07	1.91683e+07	1.39003e+07	9.48204e+06
	378					106.255	253.145			3.91668e+06	3.68534e+06	3.52136e+06	1.26657e+07	7.02517e+06	1.20465e+07	1.35893e+07	1.12951e+07	2.46827e+06	873557	661156	705525	2.61784e+06	2.5035e+06	2.46744e+06	1.25014e+07	1.32199e+07	1.30136e+07	0	0	1.09009e+06	1.62756e+06	2.13321e+06	1.60759e+06	1.67082e+06	2.36969e+06	1.07222e+06
	379					60.8274	507.246			0	0	0	0	0	0	0	0	0	0	0	0	0	35249.4	0	0	0	0	313994	419277	469212	1.2286e+06	471363	680917	1.12172e+06	1.25221e+06	717438
	380					221.202	502.295			0	0	0	0	19958.3	14213.2	0	0	0	0	0	0	0	0	0	0	0	0	1.84018e+06	3.18357e+06	3.77865e+06	2.55527e+06	2.77581e+06	2.95854e+06	2.06892e+06	2.90619e+06	3.17271e+06
	381					135.419	836.55			0	0	0	0	0	0	0	0	0	0	13606.5	0	0	0	0	0	0	0	1.38854e+06	3.50016e+06	4.62942e+06	9.00851e+06	6.33185e+06	9.65086e+06	353327	8.98795e+06	7.38715e+06
	382					46.1716	329.079			278249	281722	197430	1.08837e+06	1.51376e+06	618968	2.63203e+06	1.97814e+06	2.14551e+06	116971	134225	148039	1.02986e+06	939867	943405	2.26717e+06	1.62287e+06	2.47018e+06	0	0	0	0	0	0	0	0	0
	383					196.405	323.102			222947	130703	42758	1.2625e+06	143190	600799	3.68465e+06	1.99026e+06	1.69186e+06	50540.7	58459.1	75075.4	415731	558636	479892	486726	615012	526337	0	0	0	0	0	0	0	0	0
	384					26.2153	424.178			433254	1.82907e+06	644003	0	1.8051e+06	533873	842873	1.20828e+06	1.457e+06	639831	1.2153e+06	1.14313e+06	1.69098e+06	944905	1.2015e+06	366140	465035	535830	1.28377e+06	1.43421e+06	1.14893e+06	1.37085e+06	1.31832e+06	1.19883e+06	1.32582e+06	1.81126e+06	1.41255e+06
	385					337.336	457.243			0	0	0	0	0	0	0	0	0	0	0	0	0	0	0	0	0	0	143910	107372	97954.9	312405	347017	252700	321574	526804	902815
	386					30.6416	429.051			1.05628e+08	1.17847e+08	1.37611e+08	1.39027e+08	1.14553e+08	1.10057e+08	1.97789e+08	1.84666e+08	2.0768e+08	1.16902e+08	1.46326e+08	1.16518e+08	252800	5.54107e+07	9.43777e+07	2.9698e+07	7.78539e+07	9.15979e+07	0	0	0	0	0	0	0	0	0
	387					74.3562	235.082			973105	792209	508909	6.91846e+06	5.77042e+06	5.85086e+06	952019	1.40574e+06	1.06455e+06	0	82104.6	26473	65602.8	300014	279357	1.38074e+06	936510	1.29949e+06	2.19946e+07	2.87792e+07	2.9684e+07	3.76364e+07	7.94399e+07	4.2881e+07	3.21534e+07	5.67675e+07	2.80795e+07
	388					448.379	329.031			4.1441e+06	3.76772e+06	4.78548e+06	1.5149e+07	6.24454e+06	8.44168e+06	1.18952e+07	6.7034e+06	6.47079e+06	57645.3	119531	72993.5	23580.6	144946	0	58582.1	0	0	9756.2	15030.1	14232.5	0	11396.1	0	0	46394.3	29399.4
	389					378.841	350.028			0	0	0	0	0	0	0	0	0	0	0	0	34033.4	0	0	201431	98898.9	145708	475254	561908	403679	782358	782155	708883	442427	729683	829281
	390					140.142	225.125			3.89337e+06	4.16684e+06	3.9256e+06	2.80454e+07	2.04452e+07	2.3384e+07	3.98125e+06	4.23804e+06	3.84905e+06	2.75472e+06	3.59665e+06	1.53336e+06	2.44764e+06	2.23858e+06	2.80038e+06	2.16527e+06	3.20757e+06	2.52776e+06	2.4194e+06	4.53056e+06	3.88632e+06	1.73649e+06	4.11272e+06	4.25873e+06	3.08357e+06	3.79048e+06	3.75314e+06
	391					75.5457	238.145			75776.1	39243.1	130557	276704	2.40428e+06	2.34848e+06	3.40297e+06	2.79114e+06	2.98129e+06	43762.6	248344	245077	32046.3	288535	104272	381960	0	69814	7.58137e+06	1.44719e+07	1.43886e+07	2.57266e+07	1.30202e+07	3.10689e+07	8.93307e+06	2.81309e+07	1.87577e+07
	392					23.4607	397.059			1.19378e+08	3.35541e+07	2.26061e+07	0	0	0	0	0	0	3.02106e+07	4.48557e+07	2.8943e+07	1.16629e+07	1.69011e+07	1.48293e+07	1.85443e+07	2.89512e+06	1.16682e+07	0	0	0	0	0	0	0	0	0
	393					131.042	403.115			3.27128e+06	2.68798e+06	2.81322e+06	3.36423e+07	1.64479e+07	2.29768e+07	2.00014e+07	1.66187e+07	1.35038e+07	1.92518e+06	2.72808e+06	2.347e+06	4.32935e+06	6.48483e+06	6.31968e+06	2.15607e+07	3.48184e+07	2.13333e+07	105477	131204	149496	1.15396e+06	1.30261e+06	1.04191e+06	4.3289e+06	3.27923e+06	2.31208e+06
	394					2.61288	216.854			124236	103817	107824	484126	0	0	446374	0	222683	111897	642983	1.51309e+06	85304.5	920180	313935	914235	143851	0	0	144942	0	73435.1	0	0	104326	727549	1.00794e+06
	395					2.62037	161.913			2.17121e+06	2.12388e+06	1.98714e+06	4.8458e+06	1.34954e+06	948157	4.25272e+06	1.47021e+06	2.83652e+06	2.11272e+06	4.72447e+06	9.16493e+06	1.99434e+06	6.85922e+06	3.39311e+06	7.25068e+06	2.68337e+06	2.17294e+06	1.36602e+06	4.08924e+06	812546	2.46979e+06	1.97888e+06	1.49945e+06	2.25137e+06	6.67253e+06	7.07966e+06
	396					3.43394	117.928			9.81856e+06	1.08965e+07	8.17117e+06	1.49631e+07	7.07396e+06	3.98707e+06	1.74618e+07	5.89091e+06	9.66492e+06	0	0	2.61959e+07	0	1.99689e+07	1.20834e+07	1.94542e+07	0	7.33935e+06	0	0	0	0	0	0	0	2.08173e+07	1.78784e+07
	397					3.5455	116.928			7.19993e+07	8.40754e+07	8.18812e+07	1.29675e+08	5.80133e+07	3.86362e+07	1.30251e+08	5.63872e+07	8.4761e+07	7.13578e+07	1.98705e+08	2.26313e+08	6.81404e+07	1.75113e+08	1.07173e+08	1.66834e+08	0	6.48907e+07	5.20647e+07	1.16184e+08	0	1.13538e+08	6.72633e+07	6.9747e+07	8.12184e+07	1.69645e+08	2.35029e+08
	398					3.56448	201.906			1.02392e+06	1.29679e+06	870286	2.04824e+06	384361	396913	2.73169e+06	574139	1.32617e+06	1.75494e+06	2.62128e+06	3.38971e+06	1.00476e+06	3.27877e+06	1.95998e+06	3.27068e+06	819188	1.01452e+06	613757	969799	171236	1.11867e+06	1.23368e+06	736279	970064	3.39246e+06	3.50363e+06
	399					3.56515	286.884			0	0	87080	196935	0	0	0	0	0	135518	0	649850	0	422791	305090	342659	0	0	0	0	0	0	0	0	0	482108	0
	400					3.56603	208.014			737455	686229	664816	668549	678554	138900	649204	655422	730522	690260	682230	775277	629429	753560	693994	847973	835885	786808	663061	769906	569583	581249	589395	708543	678486	689245	749495
	401					3.56692	85.999			6.16149e+06	0	0	5.56647e+06	0	0	5.57554e+06	3.1476e+06	0	0	0	0	0	0	0	0	0	0	0	0	0	4.88188e+06	0	0	0	0	5.32654e+06
	402					3.56692	171.139			0	0	0	0	0	0	0	0	2.89365e+06	0	0	0	0	0	0	0	0	0	0	0	0	0	0	0	0	0	0
	403					3.57113	209.046			2.79492e+06	3.36894e+06	3.1405e+06	2.72918e+06	2.50246e+06	2.44282e+06	2.80108e+06	2.59953e+06	1.92093e+06	2.78529e+06	2.73593e+06	3.05963e+06	2.80793e+06	2.87583e+06	2.704e+06	2.44454e+06	4.00724e+06	3.0563e+06	2.50289e+06	2.64236e+06	2.42523e+06	2.65574e+06	2.67274e+06	2.43907e+06	2.48536e+06	2.56889e+06	2.76618e+06
	404					3.57633	134.894			5.29637e+06	0	6.83729e+06	0	5.40455e+06	2.46089e+06	1.08333e+07	3.85839e+06	6.08108e+06	0	0	0	0	1.90004e+07	0	0	0	0	0	0	0	0	0	0	0	0	0
	405					3.5925	486.877			316700	0	0	0	0	504095	251548	0	0	1.6849e+06	508836	0	1.19872e+06	0	1.13654e+06	206062	333138	463065	1.36541e+06	196672	0	1.02781e+06	489549	488689	0	0	0
	406					3.6031	101.98			0	1.88161e+06	0	0	1.91542e+06	0	0	0	0	0	0	0	0	0	2.42749e+06	0	0	0	0	0	0	0	0	0	0	0	0
	407					3.96746	283.029			0	836352	0	0	843905	0	0	0	863878	0	0	0	0	0	0	0	408223	0	0	0	0	0	0	0	0	0	0
	408					4.24779	136.891			2.11037e+06	2.04441e+06	2.09828e+06	3.6652e+06	1.77038e+06	1.50801e+06	4.27777e+06	1.84267e+06	2.64971e+06	1.84055e+06	3.68681e+06	4.39722e+06	1.25159e+06	5.17579e+06	2.58222e+06	4.61223e+06	2.05538e+06	2.67035e+06	1.68631e+06	2.37885e+06	1.5017e+06	1.92356e+06	1.80355e+06	1.48779e+06	3.65887e+06	3.13064e+06	6.28597e+06
	409			Uracil mustard	-13.7444	4.34301	253.102			465762	425274	764677	1.10733e+06	562857	421846	425008	472609	671623	0	404419	0	0	0	473791	0	296884	0	0	0	606975	592808	0	0	0	415592	774647
	410					4.42282	294.18			599365	418577	770007	0	531376	0	0	0	573748	0	0	0	0	0	0	0	0	0	0	0	0	0	0	0	0	0	0
	411					4.42485	219.977			0	0	890377	0	484892	625098	0	793338	0	0	0	0	0	0	0	0	0	0	0	0	0	0	0	0	0	0	0
	412					4.43621	234.976			165104	707178	636077	896942	837674	664893	190562	465840	1.08154e+06	577324	796426	2.29391e+06	1.22417e+06	1.65118e+06	868192	778488	848643	570474	521590	782100	557124	584650	477476	510410	707397	859757	1.38928e+06
	413					4.43621	238.99			1.22005e+06	1.42362e+06	1.73086e+06	0	1.9576e+06	1.41647e+06	0	0	1.80892e+06	0	0	0	1.67466e+06	0	0	0	0	1.25079e+06	0	0	0	0	0	0	0	0	0
	414					4.47339	269.916			263025	683705	381437	0	0	327008	369274	0	0	0	0	0	0	407655	0	468622	381994	0	0	0	437901	658169	584929	331413	335496	554637	288027
	415					4.56097	128.901			434766	0	0	0	0	0	0	538313	0	0	0	0	0	0	0	0	0	0	0	0	0	0	0	0	0	0	0
	416					4.56097	433.847			690104	406216	710188	821274	286080	557370	901767	526932	655188	361118	608706	508211	284963	922741	326933	952956	818324	681659	250063	1.06414e+06	606752	331375	558370	622031	817843	440263	1.16639e+06
	417					4.9785	276.03			832106	188828	205188	208406	108424	855580	69552.4	630055	107240	78289.6	368038	217578	0	53781.3	0	381150	14563.3	383858	59911.8	115043	760466	47113.2	345671	414429	166907	104269	72918.8
	418					5.24659	318.995			455598	422749	644510	0	0	243418	0	0	575557	0	0	0	0	0	0	0	475301	0	0	0	623657	820740	0	0	0	0	0
	419					5.25795	149.986			0	0	1.0628e+06	950278	981935	825760	1.00944e+06	442006	737211	0	0	0	0	0	0	0	0	0	0	0	0	0	0	0	0	0	0
	420					5.27579	232.924			1.5484e+06	0	1.15965e+06	1.99391e+06	1.45156e+06	0	0	1.93742e+06	1.89729e+06	0	0	0	0	0	0	0	1.69676e+06	1.49474e+06	1.63585e+06	1.68677e+06	1.84993e+06	1.25112e+06	1.87389e+06	1.0836e+06	1.42376e+06	0	1.85625e+06
	421					5.29232	107.036			0	759553	797924	699699	0	0	818331	0	694769	0	993095	0	0	0	587312	501309	0	776547	0	0	0	0	0	732948	678763	0	0
	422					5.32382	96.9768			2.37439e+06	2.25113e+06	0	0	2.30473e+06	1.91752e+06	2.58246e+06	2.16997e+06	2.24081e+06	2.55079e+06	2.77166e+06	0	2.57111e+06	2.62003e+06	0	2.14542e+06	0	1.98853e+06	0	2.00735e+06	1.84232e+06	2.45706e+06	0	2.41636e+06	1.49417e+06	2.43493e+06	2.68716e+06
	423					5.33805	215.005			405664	451939	426465	559527	0	0	647084	0	0	626681	0	0	398029	0	379472	610145	655687	680336	349508	317427	323475	615050	416752	749546	628432	499570	609696
	424					5.37452	196.994			2.61877e+06	3.28994e+06	3.29494e+06	3.24254e+06	0	3.64232e+06	2.8076e+06	3.38916e+06	3.14787e+06	3.28381e+06	0	0	3.23834e+06	4.07578e+06	3.34559e+06	4.11733e+06	3.66992e+06	3.035e+06	0	0	0	0	3.3459e+06	2.45661e+06	3.27989e+06	3.65446e+06	3.96134e+06
	425					5.39851	206.155			0	2.0916e+06	0	1.97263e+06	0	1.05994e+06	2.05326e+06	0	1.7172e+06	0	0	0	0	0	0	0	0	0	0	0	0	0	0	0	0	0	0
	426					5.40572	172.958			1.31675e+07	1.6312e+07	1.08346e+07	1.61388e+07	1.61099e+07	1.93663e+07	1.80449e+07	1.64128e+07	1.71813e+07	0	0	0	0	0	0	1.79616e+07	1.63461e+07	1.6501e+07	0	0	0	0	0	0	1.13718e+07	0	0
	427			Phosphate	9.29833	5.41099	95.9796			5.00993e+06	3.67249e+06	3.5255e+06	3.60342e+06	3.56185e+06	4.94666e+06	3.90741e+06	3.99899e+06	3.50409e+06	3.73277e+06	4.03556e+06	3.989e+06	3.95273e+06	3.84271e+06	3.52633e+06	3.88873e+06	3.33206e+06	3.55419e+06	3.93787e+06	4.46616e+06	4.65127e+06	3.38727e+06	3.904e+06	3.92738e+06	3.46707e+06	3.6467e+06	4.47006e+06
	428					5.41859	247.917			480230	273063	448925	593765	305759	360926	617416	428862	384001	239279	480438	436336	237105	705278	283835	547506	398337	485733	167099	747997	406820	257909	551021	420998	529864	353798	728883
	429					5.43878	112.985			0	1.41795e+07	1.48857e+07	1.57359e+07	1.41091e+07	1.43535e+07	1.38223e+07	0	0	0	0	0	0	2.01937e+07	0	0	0	2.11389e+07	0	0	0	0	0	0	0	0	0
	430					5.43878	227.015			0	1.2007e+06	0	796295	0	1.21595e+06	1.18716e+06	0	0	0	0	0	685414	1.25212e+06	0	0	0	0	0	0	0	0	0	0	0	0	0
	431					5.45392	231.944			3.83119e+06	5.80946e+06	4.27265e+06	3.18242e+06	5.34741e+06	3.69908e+06	3.96191e+06	3.5046e+06	4.07348e+06	6.11337e+06	4.54686e+06	4.78326e+06	5.40662e+06	3.78097e+06	4.7848e+06	3.07662e+06	4.21899e+06	3.77187e+06	5.91364e+06	4.16723e+06	4.40651e+06	6.62445e+06	4.58198e+06	4.22424e+06	2.88314e+06	7.10244e+06	4.23824e+06
	432			Selfotel	-22.4247	5.45645	224.166			0	416947	1.00241e+06	825717	1.17791e+06	0	779336	0	0	0	0	0	489444	0	0	0	0	0	0	0	0	0	0	0	0	0	0
	433					5.45758	176.984			3.70297e+06	7.12786e+06	4.16626e+06	4.38719e+06	5.45564e+06	4.55929e+06	4.33846e+06	3.58668e+06	4.3549e+06	8.10524e+06	0	0	6.73468e+06	5.22634e+06	4.57075e+06	4.1918e+06	4.01991e+06	3.84871e+06	4.39203e+06	2.58773e+06	0	8.34078e+06	0	0	0	8.14054e+06	0
	434					5.45897	143.991			0	0	0	3.40004e+06	6.56886e+06	3.89151e+06	3.52608e+06	3.36383e+06	0	0	0	0	0	0	0	0	0	0	0	0	0	0	0	0	0	0	0
	435					5.45897	173.957			1.37179e+06	1.56206e+06	1.50636e+06	1.54147e+06	993001	1.54061e+06	1.48966e+06	1.83201e+06	1.68256e+06	0	0	0	0	1.00074e+06	0	1.61172e+06	1.61639e+06	1.63203e+06	0	1.539e+06	1.01189e+06	1.60571e+06	986852	0	1.37371e+06	1.51997e+06	1.91821e+06
	436					5.45897	223.02			0	2.94639e+06	0	817075	0	0	835002	1.03615e+06	1.11795e+06	0	1.0466e+06	0	1.78143e+06	0	0	682586	0	574894	0	0	1.58107e+06	4.05411e+06	0	1.0226e+06	1.18755e+06	3.344e+06	0
	437			O-Phosphorylhydroxylamine	17.8651	5.4599	114.019			0	2.33931e+06	2.26715e+06	0	0	3.11284e+06	2.4499e+06	2.16383e+06	2.64551e+06	0	0	0	0	0	0	0	0	0	0	0	0	0	0	0	0	0	0
	438					5.46073	119.946			0	7.05215e+06	6.54225e+06	7.22549e+06	0	0	6.76939e+06	4.64456e+06	6.41143e+06	6.84371e+06	5.61522e+06	5.02013e+06	3.71699e+06	6.10394e+06	5.09716e+06	5.32025e+06	5.64254e+06	6.00205e+06	6.60439e+06	7.52007e+06	4.89113e+06	7.8996e+06	5.80208e+06	5.30749e+06	6.42947e+06	7.33321e+06	7.14911e+06
	439					5.46083	133.001			2.03039e+06	2.57108e+06	0	2.09892e+06	4.39212e+06	0	1.71553e+06	2.31975e+06	1.44028e+06	0	0	0	0	0	0	0	0	0	0	0	0	0	0	0	0	0	0
	440					5.46083	179.989			0	4.38598e+06	3.68488e+06	3.97928e+06	0	3.77012e+06	4.23856e+06	0	3.43636e+06	0	0	0	0	0	0	0	0	4.93933e+06	0	0	0	0	0	0	0	0	0
	441					5.4635	121.943			0	0	0	1.7427e+06	0	0	1.90305e+06	0	0	0	0	0	0	0	0	0	0	1.57256e+06	0	0	0	0	1.80528e+06	0	0	0	0
	442					5.4635	218.006			385221	0	482730	0	0	425318	363969	0	825496	0	0	0	0	0	0	368894	358520	517380	0	0	0	0	0	0	0	0	0
	443					5.46781	316.921			1.32161e+06	2.29362e+06	1.51446e+06	928264	2.32733e+06	1.33549e+06	1.10258e+06	1.13454e+06	1.55964e+06	2.55676e+06	1.48481e+06	1.68837e+06	2.22478e+06	1.22035e+06	2.87875e+06	935263	1.24688e+06	1.34502e+06	2.78596e+06	207020	1.231e+06	3.01112e+06	1.44805e+06	1.7092e+06	1.12612e+06	2.28896e+06	1.28613e+06
	444					5.46803	80.9162			0	0	0	0	0	2.24943e+06	0	1.66838e+06	3.17529e+06	0	0	0	0	0	0	0	0	0	0	0	0	0	0	0	0	0	0
	445					5.46938	210.15			0	3.48793e+06	0	3.9763e+06	0	3.22778e+06	3.63585e+06	3.29673e+06	3.66558e+06	0	0	0	0	0	0	0	0	0	0	0	0	0	0	0	0	0	0
	446					5.47485	309.171			6.12758e+06	0	6.16418e+06	0	0	0	0	0	5.97253e+06	0	0	0	0	0	6.07138e+06	0	0	0	0	0	0	0	0	0	0	0	0
	447					5.47812	196.084			645012	0	727499	671827	471863	537750	540444	0	601932	0	795910	0	0	487049	545202	695172	594555	666288	0	0	0	0	0	0	0	0	622222
	448					5.48711	261.029			0	584068	771379	0	1.14064e+06	0	0	1.0935e+06	0	389063	0	0	946860	0	0	0	643091	0	0	0	0	0	0	0	0	0	0
	449					5.48808	87.0445			0	6.36245e+06	0	1.22997e+07	5.50762e+06	1.09106e+07	0	0	1.03817e+07	0	0	5.01787e+06	4.46119e+06	8.56607e+06	0	0	0	0	0	7.96922e+06	9.90958e+06	6.82661e+06	0	6.88392e+06	1.01851e+07	1.08013e+07	6.09246e+06
	450					5.48808	184.01			0	0	0	0	0	1.06858e+06	0	0	0	746805	0	0	1.51938e+06	0	0	0	0	1.0813e+06	0	0	0	0	0	0	0	0	0
	451			2,8-bis-Trifluoromethyl-4-quinoline carboxylic acid	11.3342	5.49071	310.175			1.24095e+06	769892	1.38114e+06	707983	0	0	812602	0	0	0	0	0	0	0	0	0	0	0	0	0	0	0	0	0	0	1.0199e+06	0
	452					5.50073	236.992			1.15078e+07	1.02736e+07	1.47222e+07	0	1.16311e+07	1.08968e+07	0	1.07196e+07	1.536e+07	0	0	0	0	0	0	0	0	0	0	0	0	0	0	0	0	0	0
	453					5.50288	272.959			0	194841	469115	0	96642.6	422187	0	0	0	0	0	0	322108	0	0	0	461210	0	0	0	0	0	250663	0	0	0	0
	454			3b-Hydroxy-6b-(3-chloro-2-hydroxy-2-methylbutanoyloxy)-7(11)-eremophilen-12,8b-olide	-6.28096	5.50897	401.899			0	0	0	0	0	0	0	0	0	2.88197e+06	1.50471e+06	0	2.58387e+06	808586	2.46655e+06	886611	839304	912706	2.5916e+06	1.03077e+06	1.27468e+06	3.14788e+06	1.29042e+06	1.01165e+06	742163	2.96324e+06	1.04075e+06
	455					5.51106	194.981			676039	660574	1.31512e+06	156897	1.57095e+06	717849	18608.7	215144	1.05882e+06	387422	101524	23858.8	327087	55175.6	21383.7	110366	894086	663780	990385	962571	963716	1.02473e+06	418223	800761	827929	86237.1	39877.4
	456			Dimethyl selenide	-9.10169	5.51339	110.035			2.97033e+06	3.12246e+06	3.25356e+06	3.48558e+06	3.47582e+06	3.41279e+06	3.57235e+06	3.4747e+06	4.74347e+06	3.01786e+06	3.64727e+06	3.23514e+06	3.24839e+06	3.28531e+06	2.98381e+06	3.57139e+06	3.14969e+06	3.27761e+06	3.08238e+06	3.15363e+06	3.35578e+06	3.07329e+06	3.26417e+06	3.60119e+06	3.10376e+06	3.02762e+06	3.25747e+06
	457					5.51339	182.989			0	0	0	0	0	0	0	0	0	1.57512e+06	0	0	0	0	975037	1.1155e+06	0	0	0	0	0	0	0	0	0	0	0
	458					5.52556	184.938			0	0	0	1.01787e+06	0	976128	0	0	0	0	0	0	0	1.08454e+06	1.10287e+06	0	0	0	0	0	0	1.02204e+06	834181	0	0	1.3557e+06	735235
	459					5.53977	332.895			0	0	0	0	0	0	0	0	0	652424	962744	743289	788615	0	783671	1.04077e+06	800264	715702	898384	1.18834e+06	883355	839137	917302	1.06286e+06	1.12025e+06	804639	1.31102e+06
	460					5.85657	265.075			891294	0	1.01836e+06	1.27603e+06	1.17625e+06	1.01206e+06	0	0	1.17957e+06	0	0	0	0	0	0	0	0	0	0	0	0	0	0	0	0	0	0
	461			5-Fluorodeoxyuridine monophosphate	6.56241	5.86016	327.182			0	1.5694e+06	1.95856e+06	2.1959e+06	0	2.13959e+06	0	0	0	0	0	0	0	0	0	0	0	0	0	0	0	0	0	0	0	0	0
	462					5.86467	211.947			8.13254e+06	7.97382e+06	1.0067e+07	145136	1.00186e+07	7.4292e+06	116630	1.00586e+07	1.02449e+07	6.45645e+06	208310	113203	1.12653e+07	106525	2.1969e+06	138435	1.02113e+07	7.89845e+06	1.07625e+07	1.23337e+07	1.02346e+07	8.78371e+06	6.54018e+06	7.5528e+06	1.07834e+07	178046	101255
	463			unsym-Bis(4'-chlorophenyl)ethylene	9.75602	5.9064	250.145			1.2107e+06	1.2211e+06	1.15242e+06	1.43732e+06	1.33627e+06	1.20153e+06	1.12541e+06	480731	577710	1.2353e+06	1.18867e+06	1.26251e+06	1.16351e+06	1.14198e+06	1.25062e+06	1.18527e+06	1.18002e+06	1.1432e+06	1.15895e+06	1.22874e+06	1.14773e+06	1.09113e+06	833822	1.0925e+06	1.14747e+06	1.20645e+06	1.22439e+06
	464					6.18363	237.993			0	0	1.82785e+06	0	1.61251e+06	1.41848e+06	0	2.42294e+06	2.06783e+06	0	0	0	0	0	0	0	1.80613e+06	1.27527e+06	0	0	0	1.84638e+06	0	0	0	0	0
	465					6.44831	374.881			0	0	0	0	413263	0	0	0	154170	675042	273014	387804	408906	0	398506	0	0	0	541754	0	0	542205	349823	0	80745.1	519408	0
	466					6.46168	289.903			120147	407959	246652	155225	293024	162337	203699	71603.8	276076	397445	238348	220751	434809	109012	359478	144124	278937	124720	344379	189639	218549	337584	166430	140667	85585.6	526397	73505.5
	467					7.20602	85.0037			6.27838e+06	4.93544e+06	6.44853e+06	5.64317e+06	5.07602e+06	4.9054e+06	5.73059e+06	5.11937e+06	5.61131e+06	4.87187e+06	5.85819e+06	5.87735e+06	5.00071e+06	5.94529e+06	5.44274e+06	5.94392e+06	5.54646e+06	5.88882e+06	5.20172e+06	5.20543e+06	5.17349e+06	5.52219e+06	5.19472e+06	5.21264e+06	5.18697e+06	5.29611e+06	6.23836e+06
	468			2-Aminoadenosine	2.89551	7.34558	283.264			1.00526e+07	1.0153e+07	8.99136e+06	1.0317e+07	9.30651e+06	9.7376e+06	1.07869e+07	1.03914e+07	1.04275e+07	1.14236e+07	1.0176e+07	1.28476e+07	4.6307e+06	1.30968e+08	1.34848e+07	1.2476e+07	4.91442e+06	1.01128e+07	1.08017e+07	1.02634e+07	1.09767e+07	1.03551e+07	1.07498e+07	1.01626e+07	1.10428e+07	1.04931e+07	1.12615e+07
	469					8.36929	221.031			155729	88781	134576	122542	155852	222076	202723	271458	133502	160464	267579	166848	192165	164649	275446	199372	134630	191694	227508	187199	199312	254919	271807	203337	223935	55702.2	102322
	470					8.37712	177.983			155325	198488	74940.5	29200.9	129795	199587	17459.2	194178	153749	242482	109107	99216.6	147415	72817.4	177462	99741.5	107514	109332	224846	146115	192700	205198	56275	161319	76560.4	152190	0
	471					8.38947	94.98			9.71202e+07	1.00297e+08	8.97783e+07	1.05036e+08	9.87302e+07	1.00145e+08	9.78431e+07	1.04598e+08	1.48916e+08	0	2.1287e+08	9.26934e+07	0	0	0	2.75139e+07	0	9.67675e+07	2.06646e+08	0	1.02507e+08	0	0	0	0	0	0
	472					9.21562	114.936			7.74197e+06	6.11205e+06	5.75228e+06	9.66704e+06	5.3026e+06	5.56578e+06	3.97054e+06	6.51491e+06	5.39196e+06	6.42778e+06	1.03368e+07	1.60307e+07	6.22753e+06	1.38224e+07	4.77244e+06	6.79445e+06	3.4573e+06	1.18752e+07	4.73215e+06	1.54543e+06	5.76227e+06	8.45443e+06	7.2098e+06	7.22843e+06	5.74839e+06	5.60563e+06	1.18773e+07
	473					9.6378	76.9693			5.86202e+06	6.31235e+06	5.52871e+06	6.38075e+06	5.82225e+06	5.88306e+06	5.19868e+06	5.86991e+06	6.79799e+06	2.93454e+06	6.6974e+06	3.06726e+06	6.23072e+06	6.64167e+06	6.10564e+06	6.19788e+06	5.81856e+06	5.94009e+06	6.12504e+06	5.99262e+06	5.3675e+06	5.53339e+06	5.96285e+06	5.97666e+06	4.11052e+06	6.11778e+06	1.13729e+07
	474					10.2735	126.03			3.75531e+06	1.02367e+07	4.61684e+06	6.7657e+06	3.96992e+06	6.83551e+06	6.80837e+06	6.61819e+06	6.47495e+06	6.54401e+06	6.88951e+06	5.99375e+06	6.07376e+06	6.49414e+06	5.99199e+06	6.95957e+06	6.08581e+06	6.60746e+06	6.37069e+06	6.54243e+06	6.49978e+06	6.25095e+06	6.46348e+06	6.49105e+06	6.97303e+06	6.43373e+06	6.64927e+06
	475					10.7696	73.0288			2.6911e+07	1.35132e+07	1.56579e+07	2.66478e+07	1.53508e+07	2.27517e+07	1.67774e+07	2.73673e+07	2.6956e+07	4.8645e+07	4.85179e+07	5.18736e+07	4.98129e+07	5.18125e+07	4.9834e+07	5.08698e+07	4.88012e+07	4.80533e+07	4.83911e+07	2.72659e+07	2.7216e+07	1.77722e+07	1.72013e+07	1.77511e+07	9.33542e+06	2.7948e+07	2.81565e+07
	476			Clitidine 5'-phosphate	-12.2268	11.191	351.222			60660	12790.5	34875.6	84746.6	30531.3	63690	68195.8	86128.8	33089	113584	62223.6	59376.4	49335.1	53539.6	68564.3	80349.1	87909.9	67574.2	73994.2	61763.3	39537.5	55167.1	74882.8	111252	43630.1	59453.9	95363.5
	477					11.2664	125.928			1.09886e+07	3.26828e+06	1.72217e+07	1.75824e+07	1.58649e+07	1.6789e+07	1.65341e+07	1.66209e+07	1.73347e+07	1.6618e+07	9.06579e+06	1.67259e+07	1.32901e+07	1.96481e+07	1.08969e+07	1.71451e+07	1.64292e+07	1.60734e+07	1.58266e+07	1.73852e+07	1.68929e+07	1.65923e+07	1.64027e+07	1.63275e+07	1.71782e+07	1.78154e+07	1.79153e+07
	478					11.2698	305.023			110415	895381	288042	79851.2	520994	117311	151948	83215.4	109239	1.0295e+06	181869	468649	753580	83480.5	1.06879e+06	165239	173045	201819	925843	211491	205522	617308	219025	95711	158329	1.05846e+06	59130.7
	479					11.6911	157.123			5.65823e+06	5.45355e+06	5.18674e+06	5.5559e+06	5.12137e+06	5.14504e+06	5.73035e+06	4.52818e+06	9.04377e+06	5.62281e+06	5.85645e+06	6.20881e+06	2.12301e+07	6.12857e+06	5.83871e+06	5.85152e+06	5.40397e+06	5.30937e+06	6.43562e+06	5.37252e+06	2.44244e+06	4.9116e+06	5.11555e+06	5.20719e+06	5.33245e+06	5.44113e+06	5.82226e+06
	480					12.0389	105.96			2.20279e+06	929860	1.9037e+06	1.87294e+06	2.03234e+06	1.96434e+06	2.44042e+06	1.97984e+06	1.50088e+06	2.19618e+06	2.3313e+06	2.12932e+06	2.05681e+06	2.15352e+06	2.06562e+06	2.16032e+06	2.25075e+06	2.0462e+06	2.1281e+06	2.39077e+06	2.1357e+06	2.14539e+06	1.99326e+06	2.04874e+06	2.25669e+06	1.65424e+06	2.31119e+06
	481					12.1458	269.115			375136	413249	337423	738247	329399	279709	725739	338769	289014	446532	496455	464116	430446	452479	488878	264623	458799	447620	480735	397266	458652	437423	459946	760262	531143	436693	547760
	482					12.1857	165.837			17077.8	0	0	46094.6	0	0	16485.2	0	43647.2	0	0	62520.9	16699.5	20524.5	15497.6	33970.4	0	20623.4	0	69944.8	0	0	0	0	23654.6	0	92312.7
	483					12.1874	88.0033			5.57919e+06	4.49523e+06	6.54528e+06	1.03623e+07	4.32328e+06	7.00539e+06	6.62632e+06	5.33211e+06	6.20574e+06	4.46032e+06	5.0842e+06	4.70469e+06	4.05135e+06	6.43098e+06	4.43755e+06	6.36531e+06	6.41777e+06	6.89128e+06	3.11837e+06	4.72205e+06	4.86832e+06	4.16739e+06	6.0003e+06	5.78237e+06	1.45082e+07	4.53071e+06	7.43748e+06
	484					12.1991	137.94			3.87053e+07	2.67277e+07	2.4071e+07	1.83408e+07	2.60141e+07	3.90617e+07	2.69572e+07	2.50102e+07	2.59049e+07	2.53022e+07	1.63e+07	3.0154e+07	2.52944e+07	3.11723e+07	2.53274e+07	2.94157e+07	1.96605e+07	2.43937e+07	2.39082e+07	2.60266e+07	2.46638e+07	2.40087e+07	2.50994e+07	2.41764e+07	2.41555e+07	2.64843e+07	2.83164e+07
	485					13.5135	276.943			0	452716	134367	156593	346548	0	132603	123167	173883	529301	242169	312159	421661	132879	356611	117065	120605	110114	420914	96522.3	52291.6	467768	129828	60763.7	79538.9	650037	205001
	486			Garcinol	-6.52159	13.577	603.803			633974	312035	323149	507452	181853	298363	306035	280022	751160	223268	342784	285356	498816	559405	322336	372836	427054	233281	199024	157044	254678	316555	281670	230337	243786	323703	532494
	487					13.9942	170.057			357100	311816	373603	369199	522031	548131	296543	507791	259342	197068	417128	286614	185512	308696	231453	388340	270761	406234	399505	247839	438451	285441	415820	443528	293504	383440	264824
	488					14.0171	571.855			110327	758116	312559	39565.8	721379	174420	68430.4	130645	223771	661204	264605	248128	1.23111e+06	73106	862747	169024	202752	79414.2	574091	108860	207183	819355	264860	203702	64748.1	490903	51223.6
	489					14.0528	192.958			546617	456702	524284	702753	661424	664693	655849	529939	737292	144170	487314	521050	459757	648916	483920	375303	636196	523505	363990	673682	431135	204001	493864	475374	901359	417511	724045
	490			Prothiofos	22.6309	14.435	346.26			276367	266614	223662	315652	128573	324301	269006	305736	259082	225292	268772	310161	281640	147917	198826	206274	306546	416010	295059	272193	281796	295914	281398	271756	286429	317419	225080
	491					14.6123	672.808			130420	534802	251266	94995.9	300462	117616	113148	94957.3	275080	456843	159933	215882	342837	142137	474457	118398	173800	57032.1	416036	158830	179998	369525	158521	153246	105639	577794	124657
	492					14.883	239.128			152421	164865	80779.6	154081	150922	125914	214833	179089	155091	137217	144079	179230	180853	166756	225195	153925	125585	108566	220018	88592	195109	198805	176201	153005	67183	221937	207444
	493					14.9654	354.894			80710.1	263752	119011	80049.2	199178	120972	142757	106834	140727	249052	160513	213960	238410	165762	260094	133447	124975	82414.7	237282	112007	186756	283919	175248	145943	79452.9	329832	80611.3
	494			Fluthiacet	-13.6075	14.9678	390.855			267444	303390	319558	316657	228482	129406	296602	211314	333739	294136	394185	342901	300865	275825	384271	320237	129962	243600	209748	335355	287679	280138	288988	211483	391022	387099	307800
	495					15.1119	204.924			1.12485e+06	806805	253541	296020	370581	533888	662795	347886	635340	177578	632353	733234	338563	683689	1.20615e+06	585762	350163	485595	332321	564016	414803	706668	159680	497529	450624	748595	479561
	496					15.4916	268.13			280144	294260	277969	330766	319686	63483.1	274646	236699	347133	252461	332267	308211	277465	287819	291236	326112	275109	332049	256476	264958	313370	360386	317147	251437	229928	316487	302749
	497					15.836	296.126			69657.9	21045.2	53083.6	90284.1	79210.8	48793	10438.9	17772.8	75036.8	134969	160156	94502.8	20374.2	87082	22904.4	92689	67668.6	129686	73382.1	90028.1	22234.4	28407.9	65996.8	56512.3	64944.4	28588	27886.5
	498			Chlormerodrin	3.24372	15.8807	368.208			520245	282721	319678	471010	303759	324230	285244	307409	343148	448402	678421	317312	325939	302868	760229	350332	291646	301963	307651	304308	324057	417182	285178	326575	280337	353041	69493.2
	499					15.9444	587.83			438740	1.44262e+06	561020	198273	549436	353439	629607	310681	942645	878375	616470	1.0984e+06	827833	438924	913367	327531	603617	408319	719232	330899	448643	900993	431172	450299	373815	976416	375466
	500					16.0863	146.965			6.16635e+07	8.59721e+07	6.14296e+07	7.78938e+07	7.79138e+07	6.32181e+07	6.84204e+07	6.16369e+07	7.71632e+07	1.61818e+08	7.19628e+07	8.13846e+07	8.56669e+07	7.60825e+07	9.04643e+07	1.1316e+08	6.79594e+07	8.19898e+07	8.80823e+07	7.58461e+07	7.27443e+07	7.78265e+07	6.8297e+07	6.15483e+07	9.23503e+07	8.50932e+07	6.97162e+07
	501					16.1967	190.948			1.08135e+06	916344	809877	806738	574245	925657	1.14932e+06	897209	929433	949171	934843	914262	883129	890147	955922	913263	1.02939e+06	1.00313e+06	979191	872234	885966	933875	947942	997490	913326	907240	953806
	502					16.3961	305.877			51339.8	19972.5	73452.6	113141	0	13288.5	104756	27124.5	13000.9	45442.7	37952.4	31079	0	66432.4	31390.1	91884.1	30682.1	46115.7	30206.2	34475.8	34060.3	24425.5	41935.1	0	82486.7	34178.3	115856
	503					16.5624	502.85			1.51292e+06	1.37217e+06	1.91559e+06	728489	1.82971e+06	1.44729e+06	1.62679e+06	1.39764e+06	1.1737e+06	1.34595e+06	1.87884e+06	862524	1.27998e+06	1.10384e+06	1.62108e+06	535538	1.97905e+06	718842	1.24037e+06	949604	750871	1.25473e+06	1.06048e+06	1.08986e+06	756013	1.52507e+06	1.06943e+06
	504					16.8538	417.873			2.89148e+06	1.81741e+06	1.64986e+06	3.02218e+06	1.41734e+06	2.66226e+06	3.21663e+06	2.1979e+06	2.88903e+06	2.37355e+06	2.02458e+06	1.62756e+06	1.82297e+06	1.97572e+06	1.87175e+06	1.11511e+06	1.40127e+06	1.48905e+06	977252	1.51414e+06	1.73381e+06	1.8454e+06	1.55912e+06	1.71669e+06	1.8165e+06	2.22408e+06	1.8656e+06
	505					16.8803	199.058			1.23338e+06	1.26377e+06	980474	1.35236e+06	983504	1.05465e+06	1.75561e+06	1.17426e+06	1.09653e+06	1.22595e+06	1.38564e+06	1.42512e+06	962917	880558	1.61091e+06	1.32168e+06	1.10525e+06	1.41966e+06	1.30326e+06	1.24391e+06	1.52937e+06	1.23667e+06	1.16698e+06	1.40985e+06	1.28098e+06	1.21427e+06	993926
	506					16.924	518.824			849332	441404	523181	1.3988e+06	258994	907596	819445	664577	626758	310423	599593	762910	381929	1.09395e+06	414766	587285	776245	448120	296136	855540	547393	359758	525174	629778	834732	474280	1.03334e+06
	507					16.9265	96.9768			1.93403e+06	1.93763e+06	2.12652e+06	2.06201e+06	1.41272e+06	2.13086e+06	1.67438e+06	1.68282e+06	1.52865e+06	1.99752e+06	1.94626e+06	1.96365e+06	1.40053e+06	1.85271e+06	1.8431e+06	2.29483e+06	1.63639e+06	1.94837e+06	1.85971e+06	1.56968e+06	2.0433e+06	1.25452e+06	1.88128e+06	2.04752e+06	1.93526e+06	1.83924e+06	2.05156e+06
	508			beta-2,3,5,6-Tetrachloro-1,4-cyclohexanediol	10.2328	16.9489	254.948			1.95699e+06	1.72491e+06	2.21385e+06	0	3.21486e+06	2.19247e+06	0	2.6786e+06	2.66178e+06	419094	0	0	2.81923e+06	0	0	0	3.05443e+06	2.05583e+06	2.54836e+06	2.55432e+06	2.75568e+06	1.9021e+06	1.42625e+06	2.14664e+06	3.16432e+06	0	0
	509					16.9586	109.051			3.10631e+07	2.08137e+07	2.3789e+07	3.14516e+07	3.22763e+07	3.48736e+07	2.31758e+07	2.961e+07	1.69245e+07	3.04663e+07	3.46988e+07	3.23977e+07	3.12681e+07	4.44876e+07	3.07619e+07	2.74293e+07	3.13382e+07	3.09685e+07	3.00069e+07	3.00356e+07	3.0287e+07	2.92062e+07	3.02455e+07	2.88833e+07	2.88835e+07	3.01521e+07	3.00053e+07
	510					16.9779	121.943			1.59102e+06	0	1.86263e+06	2.48504e+06	182637	705931	2.47995e+06	1.06195e+06	1.57265e+06	217138	1.37926e+06	665045	223986	1.79996e+06	221708	1.62879e+06	1.79105e+06	2.09521e+06	0	2.04232e+06	1.03471e+06	1.15923e+06	1.9258e+06	1.35041e+06	2.12319e+06	0	2.16284e+06
	511					17.5918	135.971			5.69741e+07	5.24874e+07	5.38149e+07	5.69909e+07	6.04849e+07	6.11328e+07	5.43097e+07	5.74483e+07	5.65179e+07	5.66531e+07	5.45832e+07	5.60446e+07	5.85166e+07	6.02616e+07	5.89659e+07	6.06753e+07	5.50527e+07	5.67658e+07	5.64029e+07	5.76988e+07	6.51435e+07	5.80819e+07	5.79839e+07	5.72836e+07	5.76322e+07	5.84782e+07	6.2071e+07
	512					17.7886	217.879			333645	114633	122007	428457	53744.1	29902	422188	60595.3	228183	93053.2	286913	620684	135199	679292	255563	541815	155475	166011	53591.7	225248	49073.3	74452.6	56616.1	72060.9	270658	218531	739288
	513					17.8007	238.99			1.21145e+06	1.46165e+06	2.39128e+06	198673	2.43903e+06	1.33421e+06	211987	2.88062e+06	2.44809e+06	1.24451e+06	76923.5	178724	2.60185e+06	743104	616062	245474	2.16461e+06	1.58995e+06	2.20459e+06	2.08823e+06	2.17661e+06	1.68524e+06	1.19035e+06	1.90145e+06	1.98615e+06	111716	204486
	514					17.8141	128.901			523800	724642	666203	673127	655640	776601	468734	763795	647800	791501	760928	604959	837421	807109	600542	731758	693212	743108	794527	740423	740863	621972	770613	768610	787502	730319	680364
	515					17.8195	196.994			2.43518e+06	2.72006e+06	2.64998e+06	3.20893e+06	3.42159e+06	2.81435e+06	2.89718e+06	2.40423e+06	2.52692e+06	2.85959e+06	3.62345e+06	3.14807e+06	2.43792e+06	2.91868e+06	2.87926e+06	3.33196e+06	2.41327e+06	3.31962e+06	2.67073e+06	3.08696e+06	3.06562e+06	2.75041e+06	3.19794e+06	3.08219e+06	2.53882e+06	2.65422e+06	3.16094e+06
	516					17.8236	101.98			1.56755e+06	2.46028e+06	1.43918e+06	1.86995e+06	2.7704e+06	1.08908e+06	1.1968e+06	1.39837e+06	1.93496e+06	2.8549e+06	1.67657e+06	2.087e+06	2.65563e+06	1.38653e+06	2.60069e+06	1.55909e+06	1.19854e+06	513904	2.69457e+06	1.18061e+06	1.65478e+06	2.84055e+06	1.9015e+06	1.48976e+06	1.63115e+06	2.74918e+06	1.35215e+06
	517					17.8236	215.005			653712	779327	417137	568459	1.27944e+08	1.25656e+08	558663	1.47515e+06	1.25165e+07	553157	560898	602187	375075	550380	1.10115e+06	531311	558074	446981	640611	415608	1.22324e+06	601748	332259	510593	567264	507198	624665
	518					17.8289	184.938			973472	1.08205e+06	968573	910056	1.17828e+06	839566	990878	992373	1.03647e+06	2.47956e+06	1.07566e+06	1.36618e+06	1.15038e+06	1.0461e+06	1.31218e+06	1.03487e+06	922154	943749	1.14719e+06	780216	1.01604e+06	1.29839e+06	1.12164e+06	990193	958510	1.63073e+06	1.1579e+06
	519					17.8307	374.881			216577	556076	366184	201130	561198	230628	252817	198106	392959	533032	357953	329943	547407	266161	810192	194031	223610	425227	340683	214043	251024	819874	263980	315350	187788	792047	210482
	520					17.8967	272.959			297452	282605	504116	0	480371	299714	0	483558	450108	324501	709815	110990	72701	56453	78953.2	248943	436663	430301	515333	412408	501857	321618	310586	471386	424268	34112.5	60570.1
	521			3b-Hydroxy-6b-(3-chloro-2-hydroxy-2-methylbutanoyloxy)-7(11)-eremophilen-12,8b-olide	-6.19091	17.9288	401.899			2.32823e+06	2.79066e+06	1.4486e+06	909644	2.53537e+06	2.30879e+06	1.9127e+06	1.27811e+06	1.71344e+06	3.70084e+06	1.55122e+06	1.64066e+06	2.89555e+06	1.3608e+06	3.47742e+06	2.15574e+06	864499	956162	3.30227e+06	1.18816e+06	1.20975e+06	3.29925e+06	1.57774e+06	1.68587e+06	697286	3.76548e+06	920542
	522					17.9288	433.847			720712	363966	557452	2.02736e+06	288651	1.24324e+06	1.14079e+06	1.07975e+06	809008	424392	731513	476046	370087	1.27765e+06	415626	675536	1.33428e+06	809257	315350	1.12597e+06	548887	365915	685330	810301	1.14355e+06	433674	1.61183e+06
	523					17.93	269.916			506724	428848	359300	610161	461933	356427	318920	283375	362787	1.07032e+06	324035	521609	555382	440232	553813	325124	320497	306271	614325	580019	404892	540161	255864	436131	192939	574636	529643
	524					17.9311	107.036			824206	861376	753539	897602	706133	678614	923792	817620	475819	928898	700224	920310	911759	996550	688855	1.31422e+06	788784	858391	898305	1.059e+06	725715	846410	891151	942951	989238	902844	1.02374e+06
	525					17.9311	158.911			2.01305e+06	1.90535e+06	1.68469e+06	2.02895e+06	2.03247e+06	1.77273e+06	2.11381e+06	2.06572e+06	1.92537e+06	7.71005e+06	9.79575e+06	4.3332e+06	8.54211e+06	1.53517e+07	1.305e+07	1.5232e+07	3.0214e+06	4.89385e+06	2.04488e+06	1.99671e+06	1.82555e+06	2.02188e+06	1.92816e+06	1.94643e+06	1.98178e+06	2.1122e+06	823497
	526					17.9458	231.944			7.18595e+06	6.36682e+06	7.6573e+06	5.61717e+06	5.78297e+06	4.60742e+06	4.20567e+06	4.17235e+06	5.01829e+06	6.51294e+06	4.67114e+06	5.99902e+06	6.6247e+06	5.30974e+06	8.26971e+06	4.8756e+06	4.70974e+06	3.49161e+06	5.40702e+06	4.79266e+06	5.31567e+06	7.31327e+06	5.09684e+06	4.954e+06	4.5009e+06	7.49167e+06	4.55263e+06
	527					18.0226	265.075			1.42597e+06	1.02684e+06	1.07759e+06	1.10685e+06	915973	1.13714e+06	1.63775e+06	1.10699e+06	991345	1.06052e+06	1.19536e+06	1.22344e+06	1.1192e+06	1.09899e+06	1.06598e+06	1.15764e+06	1.02064e+06	5.69425e+06	1.03513e+06	1.08696e+06	1.0463e+06	921187	1.08558e+06	1.06121e+06	1.07318e+06	1.08191e+06	1.10403e+06
	528					18.0678	486.877			425973	1.33758e+06	552725	224384	1.1113e+06	395004	276551	352680	480204	1.65779e+06	343010	1.58968e+06	1.39245e+06	515197	1.82757e+06	303380	619794	355779	1.70794e+06	392465	485359	1.58161e+06	663710	413650	291988	1.94819e+06	187273
	529					18.0968	289.903			139794	513562	269346	115811	369047	240203	210933	243147	249510	371843	228317	301185	484789	177858	567184	179257	207992	234122	475109	218840	189652	587373	292339	208643	115109	584845	127921
	530					18.1666	194.981			683569	5.89743e+06	1.28749e+06	3.79147e+06	1.50137e+06	737645	247396	1.37424e+06	1.42793e+06	609682	97307.2	91299.4	1.51927e+06	40860.7	42786.8	171052	1.21331e+06	1.18956e+06	1.36765e+06	1.42322e+06	1.4826e+06	1.19491e+06	861386	1.42254e+06	1.20503e+06	48777.2	115772
	531					18.3119	348.869			317442	31954.8	222697	423440	40003	248122	362982	260599	240972	83459.6	292642	278606	45175.6	543899	51913.4	324989	354091	615129	60548.6	259649	211497	73245.4	213796	187093	952606	93803.5	693714
	532					18.3364	316.921			1.46201e+06	2.76939e+06	1.60929e+06	976059	2.61226e+06	1.57224e+06	1.34329e+06	1.48458e+06	1.96136e+06	3.82425e+06	2.09125e+06	1.87722e+06	3.2388e+06	1.83761e+06	3.21842e+06	1.16455e+06	1.46853e+06	1.40374e+06	2.42089e+06	1.06451e+06	2.21113e+06	3.31611e+06	1.76908e+06	1.48593e+06	1.29464e+06	3.2919e+06	1.32157e+06
	533					18.4319	247.918			466474	270418	407452	620278	221891	428923	567499	425783	403018	283909	454922	288867	274793	635713	259818	514464	657640	396864	260415	566404	423908	256231	393365	443869	571298	441271	630819
	534					18.4779	219.978			793687	839115	916290	595425	1.20266e+06	762590	860723	578450	1.57995e+06	842245	679686	693646	1.28442e+06	692383	994239	648924	911047	925668	986096	1.13075e+06	973959	908244	801560	850891	1.07482e+06	710455	789573
	535					18.4816	301.998			24709.5	26694.7	0	0	12514.4	54989.7	0	101716	65683.9	0	0	0	56508.1	0	0	0	24619.7	44640.7	46949.2	53805.3	72509.7	26501.3	12578.5	28017.1	29483.6	0	0
	536					18.6438	332.895			969090	839419	1.02378e+06	1.33715e+06	748718	961734	2.1354e+06	941816	1.04815e+06	1.03764e+06	944567	855903	717438	1.22883e+06	1.04331e+06	880460	1.4732e+06	1.18131e+06	617066	1.03113e+06	1.01114e+06	887336	1.07573e+06	1.09713e+06	887692	1.15693e+06	1.41995e+06
	537					18.6488	196.084			1.04592e+06	1.03706e+06	888836	772791	993065	981317	999076	826705	579591	901445	991185	982725	1.0046e+06	1.18152e+06	1.21752e+06	1.02065e+06	508429	719496	962734	937252	924504	925393	945380	971275	969747	973218	751756
	538					18.7465	218.006			801496	703809	880380	527583	1.05215e+06	613323	209054	929210	1.21426e+06	626315	720781	535346	1.11984e+06	745874	964394	489970	441233	455702	756176	777480	675200	660984	602201	652693	665612	611802	900176
	539			Uracil mustard	-13.2779	18.7528	253.102			777732	397994	451448	343871	552446	883069	719504	693111	604557	517554	609594	606326	641449	632256	706204	2.04729e+07	711414	612105	553746	609652	547991	625611	604313	188169	619590	400208	403686
	540					18.7902	211.947			1.10418e+07	1.0892e+07	1.49318e+07	184361	1.37991e+07	1.06266e+07	133197	1.48908e+07	1.46677e+07	9.08218e+06	219057	198688	1.66396e+07	225200	8.4492e+06	82937.5	1.59591e+07	1.22209e+07	1.4116e+07	1.02712e+07	1.43358e+07	1.2604e+07	9.11597e+06	1.14296e+07	1.54495e+07	244042	205644
	541					18.8233	119.946			5.19248e+06	7.12367e+06	6.48599e+06	6.56739e+06	5.7274e+06	0	6.7569e+06	5.9796e+06	6.97049e+06	7.09082e+06	5.74607e+06	6.30988e+06	6.04346e+06	6.66823e+06	8.09191e+06	6.18267e+06	6.86665e+06	5.93838e+06	5.38552e+06	6.3134e+06	5.44668e+06	7.91845e+06	6.5712e+06	6.34817e+06	7.26879e+06	6.9013e+06	6.96614e+06
	542					18.8245	283.029			392519	1.13512e+06	907177	0	1.0895e+06	547297	0	872278	1.27493e+06	735727	52654.7	0	2.1736e+06	1.26212e+06	2.36065e+06	4.33375e+06	971536	568746	1.03504e+06	534430	632979	967751	357343	415240	601487	0	0
	543					18.8592	234.976			826479	778229	639206	1.04097e+06	831907	488245	723092	566652	1.29782e+06	692604	879730	2.62586e+06	1.30724e+06	2.71919e+06	2.71875e+06	1.20159e+06	946563	4.7962e+06	664435	935125	624811	655963	577995	633231	747921	943941	719609
	544					18.8666	149.986			957590	857447	753508	1.03167e+06	897941	1.13628e+06	899153	731830	1.01686e+06	923155	975650	931507	865220	525568	938248	920935	805924	820173	954350	926876	944847	961379	901228	934058	577136	963827	965125
	545					18.9576	208.014			1.02098e+06	834481	436551	818097	736259	506384	953513	729924	570525	667175	768545	806450	708072	843441	886638	827290	530078	839248	750878	837440	748203	721259	434057	680241	736054	754626	815421
	546					18.9639	318.996			449313	1.10025e+06	779118	0	949290	407375	1.06177e+06	672062	784488	582030	0	0	1.01847e+06	0	219720	15260.6	712179	217460	959542	568944	482485	624458	343902	429270	488393	0	0
	547					19.295	182.989			417611	1.09161e+06	129721	1.03734e+06	844529	764664	3.9381e+06	41818	457978	889017	1.23856e+06	955727	703810	1.03449e+06	1.4202e+06	1.17959e+06	22564.4	485611	945873	28193.8	229069	952282	895824	568687	63926.6	1.11654e+06	1.05206e+06
	548					19.6893	232.924			1.60006e+06	1.39028e+06	936516	1.95402e+06	1.66197e+06	1.63771e+06	1.51168e+06	1.7532e+06	1.53668e+06	1.04429e+06	1.52175e+06	1.73413e+06	1.17973e+06	1.54771e+06	1.21348e+06	1.46431e+06	1.20791e+06	1.49503e+06	1.55705e+06	1.73086e+06	1.33742e+06	1.57396e+06	1.29382e+06	892499	782270	1.48748e+06	1.66796e+06
	549					19.6917	261.029			626238	855985	1.01001e+06	0	626271	663892	137628	1.07769e+06	955010	687590	88235.2	0	1.22504e+06	69578.6	335947	1.4572e+06	947703	1.5648e+06	1.09044e+06	871017	989550	678872	543374	848142	878801	102800	0
	550					19.7204	176.984			3.245e+06	6.22898e+06	2.99124e+06	3.43522e+06	5.4263e+06	3.15803e+06	4.0481e+06	2.88094e+06	4.41142e+06	6.85914e+06	4.63626e+06	5.59704e+06	6.01114e+06	4.487e+06	6.58022e+06	4.07653e+06	3.23861e+06	3.1893e+06	1.40206e+07	2.54379e+06	3.91412e+06	6.28288e+06	4.22293e+06	3.43874e+06	2.95253e+06	986817	4.24274e+06
	551					19.7206	276.029			1.18862e+06	201323	209425	295769	121618	1.3418e+06	94285.9	771828	165635	113225	404692	244869	0	36861.6	42058.5	646407	69915.9	422511	136302	23481.8	1.03231e+06	44525.5	560570	623901	358565	127584	56039
	552					19.7243	155.001			4.35323e+07	4.54257e+07	4.15071e+07	3.27855e+07	5.07163e+07	3.82552e+07	6.65674e+07	7.69264e+07	3.71942e+07	2.95442e+07	3.43729e+07	5.17761e+07	4.78535e+07	3.9771e+07	3.37593e+07	4.05618e+07	3.79317e+07	3.88865e+07	4.15313e+07	4.22088e+07	3.84058e+07	3.75155e+07	3.9181e+07	4.13033e+07	4.0401e+07	4.19414e+07	4.29699e+07
	553					19.7519	184.01			1.25913e+06	1.78823e+06	2.2941e+06	334099	2.72952e+06	1.43308e+06	830828	771829	1.32971e+06	894804	323063	136923	1.94189e+06	130736	352865	63131.8	1.94526e+06	1.24553e+06	2.39916e+06	1.88561e+06	1.9049e+06	1.42444e+06	1.1606e+06	1.7364e+06	1.93353e+06	396208	99423.2
	554					19.7905	237.993			2.33054e+06	700969	2.46214e+06	20399	2.76817e+06	1.64523e+06	303511	2.72282e+06	2.45897e+06	901841	38786.3	0	2.76007e+06	90535	659557	280349	1.50031e+06	1.72774e+06	2.45802e+06	2.30404e+06	5.42616e+06	1.39926e+06	1.46457e+06	1.92262e+06	4.92904e+06	0	0
	555					19.8698	172.958			1.52444e+07	1.63716e+07	1.35731e+07	1.42699e+07	1.57384e+07	1.55093e+07	1.77889e+07	1.67099e+07	1.56211e+07	1.67297e+07	1.80801e+07	2.00146e+07	1.77784e+07	1.95518e+07	1.77492e+07	1.69719e+07	1.51101e+07	1.45746e+07	1.95338e+07	1.94946e+07	2.0565e+07	1.73903e+07	1.95723e+07	1.92635e+07	2.45122e+07	3.03497e+07	1.41791e+07
	556					20.3274	161.913			1.41947e+06	1.47906e+06	1.24873e+06	4.00914e+06	828319	627477	2.91483e+06	1.17102e+06	2.00827e+06	1.51428e+06	2.94044e+06	6.07604e+06	1.45196e+06	5.07677e+06	2.55041e+06	4.48767e+06	1.64515e+06	1.64276e+06	1.11946e+06	2.13266e+06	846890	1.28074e+06	1.47011e+06	1.24362e+06	2.06483e+06	3.56361e+06	6.85227e+06
	557					20.6573	209.046			833513	3.52956e+06	2.75806e+06	3.74991e+06	3.54065e+06	3.14655e+06	3.37127e+06	3.40014e+06	2.64443e+06	2.98081e+06	820790	3.64497e+06	1.50922e+06	7.95718e+06	2.64805e+06	3.84526e+06	2.1618e+06	3.64138e+06	3.39179e+06	3.50674e+06	3.0528e+06	3.27134e+06	8.60262e+06	3.32057e+06	2.04402e+06	3.94197e+06	3.67718e+06
	558					20.6836	171.139			3.03746e+06	2.65109e+06	2.54502e+06	3.2576e+06	3.16345e+06	2.68108e+06	2.63703e+06	2.94987e+06	2.19704e+06	2.75788e+06	3.16226e+06	3.59472e+06	3.14192e+06	3.14041e+06	3.13989e+06	3.27867e+06	2.99428e+06	3.10581e+06	3.02917e+06	3.08418e+06	3.34724e+06	3.24477e+06	3.33821e+06	3.32681e+06	3.06048e+06	2.98329e+06	3.09023e+06
	559					20.6973	111.031			3.98119e+06	5.76168e+06	5.28966e+06	4.45177e+06	4.40023e+06	4.31184e+06	4.96475e+06	4.01065e+06	5.39521e+06	4.90008e+06	4.9536e+06	5.77488e+06	4.94592e+06	4.84438e+06	5.11556e+06	4.4514e+06	1.13932e+08	4.29746e+06	6.24699e+06	1.18555e+07	7.72306e+06	1.75429e+07	1.51906e+07	2.09526e+07	1.59239e+07	1.67615e+07	1.90593e+07
	560					20.8249	667.066			2.43087e+06	1.73356e+06	2.80644e+06	3.33803e+06	953084	2.00056e+06	1.98046e+06	3.74195e+06	2.55913e+06	3.82988e+06	3.02739e+06	3.85861e+06	2.68189e+06	548506	733071	1.14904e+06	1.47121e+06	1.11338e+06	15308.1	76315	174903	148630	44775.1	127842	0	43026.2	21402
	561					20.8475	666.063			5.21485e+06	3.66203e+06	5.7878e+06	6.98686e+06	2.07707e+06	3.97799e+06	4.29436e+06	8.08508e+06	5.71148e+06	8.33883e+06	6.58942e+06	8.22628e+06	5.77741e+06	1.16432e+06	1.67662e+06	2.50368e+06	3.15412e+06	2.35738e+06	125226	241369	316719	303103	103124	320423	0	36270.6	85705.2
	562					21.1492	156.99			6.89095e+06	9.35549e+06	7.36713e+06	1.57188e+06	4.6666e+06	6.4221e+06	9.6589e+06	6.19852e+06	8.24329e+06	3.58565e+06	6.44576e+06	7.00221e+06	5.6847e+06	8.88943e+06	5.4945e+06	6.92989e+06	7.65645e+06	6.71014e+06	5.29027e+06	8.77355e+06	6.30754e+06	6.20792e+06	6.3579e+06	6.36645e+06	9.38003e+06	1.36426e+07	1.06483e+07
	563					21.6788	210.15			3.26347e+06	2.57845e+06	2.76061e+06	3.50589e+06	3.19596e+06	3.16558e+06	3.43417e+06	3.31553e+06	3.58935e+06	3.20627e+06	3.68649e+06	3.58044e+06	2.96628e+06	3.81186e+06	2.92416e+06	3.39963e+06	2.49398e+06	2.34713e+06	3.14972e+06	3.29438e+06	3.04269e+06	3.53414e+06	3.1492e+06	3.49997e+06	2.90019e+06	3.52787e+06	3.85543e+06
	564					21.9023	173.957			1.37592e+06	1.37766e+06	1.32143e+06	1.33389e+06	1.29228e+06	1.3676e+06	1.35785e+06	1.40137e+06	1.35522e+06	1.17478e+06	1.37158e+06	1.47387e+06	1.41791e+06	1.52014e+06	1.31188e+06	1.46882e+06	1.35146e+06	1.37822e+06	1.55196e+06	1.51896e+06	1.08964e+06	1.41099e+06	1.48936e+06	597267	1.36466e+06	1.64367e+06	1.50683e+06
	565					22.4055	460.969			2.15734e+06	1.95667e+06	1.75834e+06	0	0	0	0	0	0	1.20288e+06	2.1573e+06	1.68745e+06	435978	464564	345314	678291	89386.9	452853	0	0	0	0	0	0	0	0	0
	566					22.5166	90.0091			1.3052e+06	1.23969e+06	688706	392572	380770	334323	500382	539106	680984	810958	615302	652057	666752	321677	545709	590274	327349	409853	2.25612e+06	1.51659e+06	1.78658e+06	1.60208e+06	1.20661e+06	1.1882e+06	651988	694578	972807
	567					22.5166	285.117			1.79805e+06	1.53223e+06	929782	0	1.12297e+06	1.18023e+06	1.87632e+06	1.48516e+06	1.04019e+06	1.08554e+06	531896	1.07684e+06	184678	169146	92279.4	340519	142823	161526	576832	81369.4	172843	188710	166051	58079.9	182993	115949	276849
	568					22.5172	144.926			1.03249e+06	2.46984e+06	1.12067e+06	1.48758e+06	698510	672046	2.9093e+06	4.06439e+06	5.26536e+06	0	0	0	0	0	0	0	0	0	0	0	0	0	0	0	0	0	0
	569					22.5172	227.015			921512	1.20977e+06	812977	573884	1.50169e+06	1.14675e+06	1.11328e+06	1.19509e+06	1.2426e+06	1.01072e+06	1.01515e+06	1.08572e+06	1.03479e+06	937449	1.16387e+06	1.46996e+06	1.5191e+06	986859	1.01896e+06	1.07855e+06	1.12438e+06	1.06636e+06	1.04814e+06	1.01674e+06	969464	1.04394e+06	967527
	570			6-{[7,8,8,12,21,22-hexahydroxy-19-(hydroxymethyl)-3,6,16-trioxo-2,17,20,23-tetraoxapentacyclo[16.3.1.1tricosa-4,10,12,14-tetraen-13-yl]oxy}-3,4,5-trihydroxyoxane-2-carboxylic acid	16.5865	22.5187	675.491			0	0	0	0	0	0	0	0	0	27836.5	0	0	1.24567e+06	4.14035e+06	1.08993e+06	1.44087e+06	448053	1.47387e+06	0	0	0	0	0	0	22574.6	48178.3	70225.6
	571					22.5187	676.493			0	0	0	0	0	0	0	0	0	0	0	0	471127	1.11881e+06	438890	513165	175033	535488	0	0	12154.9	0	0	0	0	21647.7	0
	572					22.5228	105.989			2.35376e+06	1.87563e+06	1.92939e+06	2.27809e+06	1.39183e+06	1.77339e+06	1.26707e+06	1.34152e+06	1.52427e+06	999774	1.19243e+06	1.48947e+06	1.1073e+06	1.21262e+06	1.13506e+06	1.11364e+06	1.00488e+06	762498	866396	927249	686050	865194	509886	462288	624222	756870	540571
	573					22.5309	142.929			7.4695e+06	1.79344e+07	1.08641e+07	1.04425e+07	6.55526e+06	6.26175e+06	2.21661e+07	2.96232e+07	3.89745e+07	0	0	0	0	0	0	0	0	0	103016	70333.4	135245	0	97383.1	81724.4	0	0	0
	574					22.5323	541.32			0	0	0	0	0	0	0	0	0	0	0	0	0	0	0	0	0	0	507045	1.22287e+06	2.02792e+06	1.16023e+06	2.27388e+06	1.668e+06	355272	331085	295943
	575					22.5378	268.044			4.71419e+06	3.419e+06	2.70377e+06	2.06385e+07	1.61209e+07	1.66336e+07	158370	249643	830617	12004.2	0	0	0	16605	78288.3	0	50000.4	0	0	13476.1	0	0	0	0	0	0	0
	576					22.5431	542.325			0	0	0	0	0	0	0	0	0	0	0	0	0	0	0	0	0	0	132450	362466	682179	367635	604822	481300	118996	104105	87815.2
	577			CE(DiMe(11,3))	0.252391	22.5515	692.128			1.26398e+06	919244	1.17626e+06	1.35893e+06	414209	853299	1.374e+06	899776	816648	1.4519e+06	1.31513e+06	1.25543e+06	732974	267041	364356	452038	698009	508421	191887	153455	224829	112522	75813.6	192626	120030	152104	127947
	578					22.5542	222.051			1.59799e+06	992824	871393	6.50127e+06	4.94614e+06	4.88655e+06	83714.7	272386	1.706e+06	19789.9	106837	15094.8	14512.5	0	75982.5	193335	159682	152415	66053.1	49349.4	57370.9	0	19627.7	85379.9	75338.6	32508.4	78734.5
	579					22.5584	489.278			677360	328506	599521	0	469909	228045	629558	319956	384251	587882	343748	445096	52843.8	80642.7	49143.8	51184.3	147577	142624	2.10353e+06	1.83914e+06	3.84312e+06	1.49095e+06	1.83345e+06	1.98537e+06	1.31488e+06	1.42805e+06	1.29311e+06
	580					22.5627	85.999			6.08428e+06	5.02552e+06	3.64014e+06	4.62104e+06	3.72801e+06	3.5637e+06	2.78483e+06	2.8325e+06	3.40774e+06	2.7631e+06	2.5133e+06	3.02005e+06	3.05237e+06	3.36502e+06	2.99524e+06	2.87548e+06	3.24674e+06	3.15684e+06	3.20633e+06	3.29929e+06	3.00391e+06	3.32377e+06	2.98185e+06	2.94856e+06	2.9955e+06	2.70078e+06	2.96991e+06
	581					22.5653	101.06			6.02026e+07	5.41901e+07	4.91236e+07	3.3303e+07	5.51968e+07	5.7638e+07	4.46214e+07	6.87779e+07	5.75337e+07	3.45513e+07	3.32685e+07	3.76602e+07	5.69906e+06	3.36567e+07	5.72718e+06	3.16445e+07	3.38008e+07	3.40911e+07	4.95477e+07	3.62898e+07	3.59097e+07	3.66439e+07	3.63659e+07	3.40182e+07	3.46388e+07	3.64802e+07	3.47251e+07
	582			Agrocin 84	22.5579	22.5745	703.523			0	0	0	0	0	0	0	0	0	0	0	0	362029	1.72364e+06	335498	434622	53413.2	484990	0	0	0	0	0	0	0	0	0
	583					22.5896	81.9524			1.25517e+06	928787	1.0479e+06	2.28404e+06	1.58279e+06	1.74388e+06	713589	409174	1.18451e+06	136673	465593	235602	307660	437240	251454	240153	62316	85404.2	400524	1.03634e+06	900926	378846	400587	295887	204336	70955	385805
	584					22.6247	407.063			5.1536e+06	2.80278e+06	1.8729e+06	13534	0	0	0	0	0	1.87539e+06	3.1416e+06	1.83176e+06	688583	1.04426e+06	533134	1.42156e+06	274192	702917	0	0	0	0	0	0	0	0	0
	585					22.6338	319.048			272058	505202	117696	0	1.64193e+06	763209	3.20403e+06	2.0252e+06	3.23645e+06	231499	34760.2	0	505804	0	52681.7	263532	465032	255295	415998	223649	310851	412211	110023	110172	229163	0	0
	586					22.6781	111.947			6.9228e+06	6.78968e+06	7.90024e+06	1.93161e+07	1.48714e+07	1.52924e+07	4.56616e+06	3.84447e+06	8.8113e+06	0	0	0	0	0	0	0	0	0	5.31423e+06	1.14242e+07	7.89778e+06	2.91735e+06	1.58876e+06	0	605122	0	0
	587					22.6781	241.03			302553	426624	203795	0	3.34329e+06	2.99052e+06	283651	279778	523204	519778	544547	675830	997294	710385	1.24577e+06	1.49668e+06	8.25034e+06	6.69552e+06	0	38518.2	17138.5	24867	0	0	84987.4	64083.9	46138.5
	588					22.6781	242.031			25465.1	94625.2	42900.3	14025.3	126874	200202	237335	201356	213815	14072.4	64047.7	89528.7	121741	288901	304871	534580	571399	430361	0	0	0	0	0	0	0	0	0
	589					22.8197	94.004			1.69696e+06	1.36999e+06	1.57732e+06	5.4024e+06	3.61305e+06	3.2032e+06	930255	1.37521e+06	1.23634e+06	1.06117e+06	994938	940000	1.2223e+06	1.12353e+06	1.04745e+06	750877	753699	915992	1.51249e+06	1.51567e+06	3.41554e+06	1.88965e+06	1.52162e+06	1.33576e+06	913629	1.05518e+06	1.06567e+06
	590					23.0076	256.047			33469.7	98239.6	0	0	76204.5	257910	336405	0	199166	44685.1	75930.2	0	1.38818e+06	1.32578e+06	1.89219e+06	2.9624e+06	1.43706e+06	1.53566e+06	0	0	0	0	0	0	0	0	0
	591			Benzbromarone	2.82977	23.403	425.091			5.32661e+06	471642	342881	0	0	58847.2	243973	21483.7	0	2.4133e+06	3.37079e+06	2.28328e+06	1.04879e+06	1.32988e+06	1.04066e+06	1.47555e+06	790785	1.17163e+06	0	0	0	0	0	0	0	0	0
	592					23.4411	240.027			3.84106e+06	5.27093e+06	5.42118e+06	1.08314e+07	8.25285e+06	8.23992e+06	8.64578e+06	6.32255e+06	1.24201e+07	6.76508e+06	7.62251e+06	8.96826e+06	9.34061e+06	9.94602e+06	6.97457e+06	1.43552e+07	1.70009e+07	1.44362e+07	237291	192701	135205	123166	127740	149828	266830	54732.3	139429
	593					23.4443	393.047			1.96796e+07	1.03103e+07	8.49052e+06	0	0	0	0	0	0	7.33837e+06	1.1414e+07	7.01179e+06	2.57781e+06	3.0943e+06	2.52326e+06	3.78867e+06	739970	2.48774e+06	0	0	20865	0	0	0	0	0	0
	594					23.4443	431.02			6.50723e+07	2.43159e+07	1.72943e+07	0	0	0	0	0	0	1.91506e+07	3.5248e+07	2.55466e+07	8.28944e+06	9.76713e+06	7.45898e+06	1.18649e+07	1.74573e+06	8.03195e+06	0	0	0	0	0	0	0	0	0
	595					23.4448	377.114			2.10856e+07	5.10971e+06	3.18107e+06	0	246940	231099	360746	182858	239312	3.5853e+06	4.78801e+06	2.85337e+06	1.59718e+06	2.32552e+06	2.45009e+06	2.88337e+06	583114	1.51276e+06	0	0	0	0	0	0	0	0	0
	596					23.4448	398.064			1.59252e+07	4.43328e+06	2.46384e+06	0	0	0	0	0	0	4.12255e+06	6.03509e+06	4.04465e+06	1.69997e+06	2.55911e+06	2.15253e+06	2.48943e+06	403071	1.69079e+06	0	0	0	0	0	0	0	0	0
	597					23.4454	375.117			3.24404e+07	8.02213e+06	4.19609e+06	0	127881	213934	59872.1	36802.1	148879	5.32642e+06	7.21058e+06	4.22641e+06	2.30176e+06	3.66371e+06	3.72102e+06	4.13511e+06	1.0956e+06	2.24832e+06	0	78373.9	61467.3	0	48182.3	0	0	0	0
	598					23.4454	389.133			7.81904e+06	1.76914e+06	774164	0	423587	342120	202330	116010	164481	2.04627e+06	2.41129e+06	1.55341e+06	1.05488e+06	1.43086e+06	1.36679e+06	1.6413e+06	1.09122e+06	1.07964e+06	0	0	0	0	0	0	0	0	21688.4
	599					23.4454	399.057			3.46468e+07	1.04752e+07	7.2841e+06	0	18762.7	0	100073	0	0	1.03563e+07	1.46929e+07	9.23119e+06	3.96453e+06	5.79545e+06	4.9837e+06	6.17369e+06	1.06569e+06	3.75473e+06	0	0	0	0	0	0	0	14783.2	12450.9
	600					23.4454	411.076			3.01498e+07	7.33922e+06	5.20407e+06	0	0	0	647964	0	0	1.0347e+07	1.40394e+07	9.88232e+06	4.2383e+06	6.28473e+06	4.81598e+06	6.38359e+06	1.06355e+06	4.16499e+06	0	0	0	0	0	0	0	0	0
	601					23.4454	433.018			3.09707e+07	1.24769e+07	9.2138e+06	0	0	0	0	0	0	9.84945e+06	1.64568e+07	1.27181e+07	3.91103e+06	4.85666e+06	3.65148e+06	6.05195e+06	844309	4.06906e+06	0	0	0	0	0	0	0	0	0
	602					23.4486	409.079			2.90262e+07	7.93102e+06	4.76735e+06	0	0	0	481201	51850.6	0	9.77302e+06	1.52621e+07	9.52249e+06	4.42878e+06	5.81712e+06	5.03398e+06	6.27891e+06	1.10214e+06	4.00653e+06	0	0	0	0	27062.6	0	0	0	0
	603			Trichloro(docosyl)silane	-23.153	23.4486	445.037			1.38967e+07	4.62051e+06	3.35273e+06	0	0	0	31489.7	102260	62793.1	5.05667e+06	8.85846e+06	7.09453e+06	2.55861e+06	2.87747e+06	2.12733e+06	3.38104e+06	728048	2.49212e+06	0	0	0	0	0	0	0	0	0
	604			Quercetin 3'-O-glucuronide	-22.0602	23.4486	479.357			435066	697180	846040	0	336422	919843	2.25673e+06	1.04437e+06	1.1387e+06	813980	523931	282932	409581	438068	464306	1.07806e+06	885543	196923	0	0	0	0	0	0	0	0	0
	605					23.4496	197.988			135760	486119	149248	4.38824e+06	3.03316e+06	2.30573e+06	749170	279291	113473	673169	1.46112e+06	1.00173e+06	334905	437348	99135.4	783891	135821	1.29727e+07	90255.4	25939.2	0	103470	24274.5	0	53171	384275	64181.2
	606					23.4518	357.073			6.36792e+06	3.56859e+06	1.58014e+06	5.57293e+06	3.90262e+06	4.48016e+06	2.6017e+06	2.65773e+06	2.8806e+06	268181	790691	405615	99313.6	384543	164057	969599	693969	730339	0	30555.1	0	29772.1	0	0	0	0	0
	607			Leptophos	-3.50215	23.4518	413.072			9.89411e+06	2.32584e+06	1.53176e+06	0	0	0	0	0	0	3.45435e+06	4.90183e+06	2.97972e+06	1.39734e+06	1.79028e+06	1.62729e+06	1.84247e+06	800077	1.66501e+06	0	0	31739.6	0	0	31734.6	0	0	0
	608					23.4518	447.034			6.52228e+06	2.10466e+06	1.95196e+06	0	0	0	104788	124510	68607.2	2.30544e+06	4.23806e+06	3.11779e+06	1.15038e+06	1.42336e+06	1.00002e+06	1.52258e+06	253130	1.02897e+06	0	0	0	0	0	0	0	0	0
	609					23.4518	493.373			357837	531177	362552	469349	403873	613134	1.28255e+06	873024	686060	493579	384892	237881	236611	343638	418846	648396	668450	78838.6	0	0	0	0	0	0	0	0	0
	610					23.4534	459.294			685105	773735	407094	540246	363174	570997	639562	261745	2.39153e+06	739439	89718	313738	206952	232717	284285	99243.1	374400	75482.2	0	79474.2	48028.6	0	70900.6	71492.7	24865.4	0	0
	611					23.4534	464.982			1.19754e+07	6.39739e+06	5.13661e+06	0	0	0	0	0	0	3.17013e+06	5.50527e+06	4.88481e+06	1.19379e+06	1.50489e+06	1.1195e+06	2.06904e+06	342484	1.42444e+06	0	0	0	0	0	0	0	0	0
	612					23.4534	466.979			8.71793e+06	4.02979e+06	3.5806e+06	0	0	0	0	0	0	1.94625e+06	3.96054e+06	3.27119e+06	877887	944072	642467	1.35741e+06	117043	906967	0	0	0	0	0	0	0	0	0
	613			Bismuth subsalicylate	-4.88745	23.4549	363.098			5.51662e+07	1.64156e+07	1.01725e+07	0	44393.9	41637.3	0	32196.8	59501.8	7.38123e+06	9.59515e+06	6.46257e+06	2.9279e+06	4.25784e+06	5.75332e+06	5.87568e+06	1.03358e+06	2.62245e+06	0	0	0	30977.3	0	0	0	0	0
	614			Bromophos-ethyl	14.6366	23.4607	395.062			1.18881e+08	3.30961e+07	2.13078e+07	0	0	0	0	0	0	3.07385e+07	4.31608e+07	2.73815e+07	1.22408e+07	1.65043e+07	1.48067e+07	1.81133e+07	2.77723e+06	1.14898e+07	0	0	0	0	0	0	0	0	0
	615					23.4654	429.024			4.83911e+07	1.49693e+07	1.37705e+07	0	0	0	0	0	0	1.49199e+07	2.51752e+07	1.86462e+07	6.07182e+06	7.77307e+06	5.54229e+06	9.12445e+06	1.46267e+06	6.28481e+06	0	0	0	0	0	0	0	0	0
	616			Mazaticol hydrochloride	-4.24763	23.4654	443.04			9.06027e+06	3.80985e+06	2.70115e+06	0	0	0	0	0	135165	4.1129e+06	5.80479e+06	4.95115e+06	1.67779e+06	1.98322e+06	1.32804e+06	2.25215e+06	405691	1.87578e+06	0	0	0	0	0	0	0	0	0
	617			Plutonium	23.0578	23.4692	245.013			0	101717	49641	0	314993	322004	349468	286674	374159	1.69135e+06	1.7954e+06	1.86218e+06	5.5235e+06	5.76527e+06	4.70752e+06	5.90304e+06	5.6269e+06	5.93919e+06	58929	149097	52608	182794	130278	201539	344023	313097	318221
	618					23.4877	365.238			228731	330193	146323	0	896150	183062	367755	133048	240126	1.51264e+06	2.1953e+06	1.6799e+06	791123	723316	754007	860514	641602	695873	881128	5.48596e+06	669257	297246	408443	616231	249735	414603	233190
	619					23.4936	364.102			8.28505e+06	2.43558e+06	1.49949e+06	0	0	0	0	0	0	1.04345e+06	1.37406e+06	951105	506992	734127	814057	901789	173892	296373	41388.5	0	60382.3	0	0	0	0	0	0
	620					23.4992	361.102			8.77996e+07	2.70899e+07	1.48017e+07	0	30612.2	0	16579.4	164906	63306.6	1.09257e+07	1.36377e+07	9.45803e+06	4.66439e+06	7.40153e+06	8.54111e+06	9.5795e+06	1.38577e+06	4.13187e+06	0	0	0	0	0	0	0	0	0
	621					23.5047	85.0037			8.69206e+06	6.74504e+06	7.54929e+06	8.72026e+06	6.22396e+06	7.96641e+06	1.25856e+07	7.59991e+06	8.9562e+06	6.99133e+06	7.53787e+06	8.49525e+06	7.69456e+06	8.54242e+06	8.18103e+06	8.28072e+06	8.4153e+06	8.16372e+06	7.234e+06	7.44076e+06	7.96576e+06	7.71867e+06	1.68131e+07	7.71745e+06	8.12359e+06	8.13586e+06	9.70019e+06
	622					23.5047	322.214			4.65804e+06	2.0702e+06	6.0192e+06	2.52461e+06	4.9033e+06	2.38634e+06	2.76771e+06	2.01545e+06	2.52953e+06	4.12169e+06	3.00967e+06	1.51921e+06	2.28131e+06	1.48645e+06	2.18142e+06	2.06667e+06	998862	1.99261e+06	1.62386e+06	3.18082e+06	3.03816e+06	1.51044e+06	1.34823e+06	2.10599e+06	1.04729e+06	1.30007e+06	387862
	623					23.5047	362.105			1.34481e+07	4.43258e+06	1.81661e+06	0	29311.3	0	0	0	0	1.76629e+06	2.10687e+06	1.33619e+06	650327	948344	1.18019e+06	1.28627e+06	175398	620120	0	0	0	0	0	0	0	0	0
	624					23.5047	365.095			1.09111e+07	2.83615e+06	1.63308e+06	0	0	0	0	0	0	1.27074e+06	1.54131e+06	1.131e+06	555900	741819	967658	1.17614e+06	834312	828580	0	0	0	0	0	0	0	19961	47178.6
	625					23.5047	432.024			9.7196e+06	572769	2.872e+06	885045	0	100789	0	995408	0	2.77692e+06	4.68853e+06	761067	1.17679e+06	1.44592e+06	560216	1.63551e+06	235187	1.12025e+06	0	0	0	0	0	0	0	0	0
	626					23.5125	226.01			2.71141e+06	2.94968e+06	2.97677e+06	6.265e+06	4.44941e+06	4.65892e+06	1.21647e+06	699429	1.86283e+06	98363.8	80238	108457	0	26935.6	0	359184	475298	218980	0	0	0	0	0	0	91919.7	0	0
	627					23.5183	236.992			1.98103e+07	1.33578e+07	2.95197e+06	4.70625e+06	3.81393e+07	1.3575e+07	649767	3.8549e+07	3.05115e+07	1.69277e+07	558194	2.78106e+06	1.24996e+07	2.33645e+06	1.01634e+07	1.72432e+07	1.50359e+07	8.50297e+06	3.46353e+07	3.09186e+07	3.66967e+07	2.57443e+07	1.89433e+07	2.74995e+07	8.43953e+06	971617	1.54318e+06
	628			3,4,8,9,10-pentahydroxy-6-oxo-6H-benzo[c]chromene-1-carboxylic acid	-14.0351	23.5202	321.211			2.79578e+07	1.29922e+07	3.01661e+07	1.3716e+07	2.96646e+07	1.34927e+07	1.74127e+07	1.22115e+07	1.58141e+07	2.51576e+07	1.4248e+07	8.61858e+06	1.38851e+07	8.52522e+06	1.25424e+07	1.25221e+07	6.18393e+06	1.05484e+07	1.0078e+07	1.89609e+07	1.93438e+07	9.34189e+06	8.33119e+06	1.24608e+07	6.38263e+06	7.94691e+06	3.95017e+06
	629					23.5202	423.295			405586	1.04442e+06	468156	859327	532954	1.1274e+06	3.79945e+06	1.94298e+06	1.07938e+06	1.13013e+06	574737	292765	446614	726129	573907	1.70682e+06	1.50096e+06	141129	0	0	0	0	47141.2	0	0	0	0
	630					23.5205	228.981			5.82449e+06	769343	829889	0	1.86199e+06	1.91355e+06	239784	347473	175705	1.19358e+06	2.72114e+06	1.39436e+06	2.73731e+06	2.45032e+06	3.94409e+06	5.59953e+06	5.52743e+06	4.64446e+06	65923.5	44177.9	47181.8	0	0	47010.3	32760.4	0	0
	631					23.5205	410.231			0	1.43236e+06	1.17813e+06	0	982802	112039	1.36345e+06	106258	232522	1.13486e+07	1.06637e+07	1.06099e+07	5.25923e+06	5.26895e+06	5.73856e+06	6.94064e+06	2.88265e+06	5.144e+06	173287	324497	41720.8	656588	378994	895751	229686	483980	246346
	632					23.5258	93.0087			2.17629e+06	2.57139e+06	2.29374e+06	1.39097e+06	3.0775e+06	2.19476e+06	1.311e+06	2.19544e+06	2.37349e+06	1.35546e+06	1.31311e+06	1.17402e+06	2.13123e+06	1.51039e+06	1.29378e+06	1.13573e+06	1.99133e+06	1.86516e+06	4.20611e+06	3.28261e+06	3.84574e+06	2.99415e+06	2.62429e+06	2.24211e+06	1.06066e+06	984445	1.22652e+06
	633					23.9502	194.009			683575	613081	380475	33569.4	586429	305243	1.00001e+06	600806	449297	177395	205322	180751	1.26431e+06	1.34969e+06	1.45856e+06	914607	766055	456026	20528.4	12199.6	20602.4	23948.7	22282.9	64968	102287	30857.3	34108.8
	634					23.9686	254.028			1.05682e+07	7.7297e+06	9.10837e+06	4.11022e+07	2.89407e+07	2.86598e+07	2.52965e+06	1.18054e+06	2.3116e+06	0	0	0	36803.2	0	0	65714.3	79612	154346	0	0	0	15407.5	0	0	59948.3	101118	52141.4
	635					24.0035	224.057			782771	511019	294588	0	874218	895272	1.1873e+06	594990	766422	672120	393417	359928	211441	388405	289582	616382	314521	449584	498983	597904	715381	820338	395391	671099	1.04311e+06	733853	378904
	636					24.3597	205.942			0	103514	0	0	0	0	0	0	140002	529259	1.21488e+06	1.25155e+06	0	90081.5	0	0	0	0	0	0	0	0	0	0	0	0	0
	637					24.3643	170.993			560370	622840	627885	0	1.65585e+06	1.21748e+06	1.33552e+06	780113	985096	64802.4	189651	277645	445916	530340	383444	679417	637628	773445	0	0	0	75768.1	0	0	0	0	0
	638					24.3698	409.279			0	0	0	1.23785e+06	1.153e+06	1.93351e+06	6.21448e+06	3.37475e+06	2.01007e+06	0	0	0	0	0	0	0	0	0	326375	238547	208153	53782.5	83592.1	119050	132779	146943	87138.2
	639					24.3748	294.183			1.59863e+08	1.60539e+07	1.37242e+08	1.22463e+07	8.80245e+06	1.29087e+07	1.11416e+07	7.1555e+06	1.09379e+07	1.678e+07	6.47107e+06	6.60821e+06	1.15821e+07	6.8315e+06	5.5195e+06	6.3967e+06	7.23644e+06	6.76493e+06	1.23064e+07	1.46418e+07	1.06191e+07	7.2514e+06	6.87656e+06	8.63383e+06	5.57832e+06	6.5279e+06	3.03638e+06
	640					24.3748	295.175			4.27037e+07	4.20866e+06	3.42714e+07	3.35206e+06	2.13695e+06	3.15087e+06	2.98726e+06	2.06267e+06	2.72756e+06	4.35946e+06	1.71628e+06	1.81398e+06	2.9348e+06	1.82668e+06	1.70991e+06	1.63405e+06	1.93858e+06	1.82922e+06	3.45396e+06	3.96911e+06	3.0004e+06	2.14049e+06	1.72302e+06	2.23257e+06	1.4591e+06	1.57826e+06	867030
	641					24.3769	95.9755			4.22041e+06	2.51622e+06	1.38801e+06	2.99092e+06	1.62045e+06	3.93593e+06	3.87362e+06	3.43605e+06	3.34872e+06	2.01337e+06	2.74407e+06	2.66091e+06	3.49147e+06	2.73161e+06	2.26597e+06	2.90708e+06	2.1722e+06	2.41996e+06	1.14185e+06	3.56908e+06	3.38423e+06	1.25115e+06	2.61263e+06	3.22816e+06	2.2765e+06	1.34999e+06	3.46565e+06
	642					24.3775	451.325			183353	546346	150776	388770	278351	626979	1.47007e+06	765612	655662	493602	312119	0	197982	277637	260306	589489	610040	179626	0	0	0	0	0	24821.9	0	0	0
	643					24.3809	208.035			1.77108e+06	1.35249e+06	1.25476e+06	7.59439e+06	5.01972e+06	4.55606e+06	1.09266e+06	262692	782758	0	0	322023	413238	591074	599582	330489	224841	168886	324427	256723	430905	115670	311129	420294	245372	149457	293332
	644					24.3862	266.152			9.74838e+07	2.42607e+07	1.00076e+08	1.36543e+07	8.83582e+06	1.69772e+07	1.63462e+07	7.54152e+06	1.20087e+07	2.33162e+07	8.96603e+06	8.8783e+06	1.38342e+07	5.65675e+06	7.37005e+06	6.84276e+06	7.0465e+06	7.35392e+06	1.50358e+07	8.80567e+06	7.04498e+06	9.97945e+06	9.03081e+06	1.01333e+07	5.51289e+06	7.74951e+06	4.4793e+06
	645					24.3871	128.994			7.30128e+06	4.41871e+06	1.2108e+06	7.37294e+06	5.04777e+06	5.45458e+06	0	0	0	0	0	0	0	0	0	0	0	0	0	0	0	0	0	0	0	0	0
	646					24.3933	158.925			1.20381e+06	1.37853e+06	673841	728352	811958	1.31794e+06	574021	1.03462e+06	808487	1.92457e+07	1.76211e+07	2.25516e+07	3.93588e+07	3.91629e+07	3.47088e+07	2.87862e+07	2.4836e+07	2.82035e+07	960999	1.02201e+06	946812	794743	878810	793752	981139	1.32323e+06	1.157e+06
	647					24.3933	437.258			134872	485810	497627	0	427033	627690	1.11559e+06	1.15463e+06	582088	6.2677e+06	1.74867e+06	2.22327e+06	8.08937e+06	6.53377e+06	8.38237e+06	9.99848e+06	4.20864e+06	1.20112e+07	0	0	0	0	0	0	0	0	0
	648					24.4023	267.144			3.19777e+07	8.15927e+06	3.37762e+07	88495.3	3.32265e+06	5.86295e+06	5.24361e+06	2.58269e+06	3.68669e+06	7.68418e+06	2.89012e+06	2.94445e+06	5.11876e+06	2.44465e+06	3.08542e+06	6.36152e+06	6.32814e+06	6.1141e+06	5.10406e+06	3.1443e+06	2.45869e+06	3.69888e+06	3.07451e+06	3.26667e+06	1.86642e+06	2.59533e+06	1.55092e+06
	649					24.4043	335.191			3.01055e+06	1.00187e+06	4.42435e+06	1.85903e+06	1.33182e+06	1.58278e+06	2.78077e+06	1.7544e+06	2.13524e+06	2.4484e+06	1.78823e+06	942009	742717	979959	1.41897e+06	1.49223e+06	496427	1.09878e+06	1.49139e+07	4.49403e+06	3.87229e+06	1.23317e+07	1.62915e+06	2.80454e+06	1.88372e+06	1.7138e+06	1.2113e+06
	650					24.4222	301.016			75847.3	232875	62891	0	0	0	39293.9	0	0	0	0	0	1.24105e+06	1.82092e+06	4.46249e+06	1.57743e+07	1.50221e+07	1.03506e+07	0	0	0	0	0	0	0	22747.5	26048.3
	651			1-(5'-Phosphoribosyl)-5-formamido-4-imidazolecarboxamide	8.51135	24.4839	367.232			2.3293e+06	2.07739e+06	1.78516e+06	1.31135e+06	1.0806e+06	1.74699e+06	3.21406e+06	1.88578e+06	1.59365e+06	1.74317e+06	2.14527e+06	1.91547e+06	1.6933e+06	787766	675106	1.43447e+06	1.3738e+06	850504	494175	677824	363607	486522	522951	703098	612692	760302	531209
	652			2,8-bis-Trifluoromethyl-4-quinoline carboxylic acid	11.9761	24.6863	310.175			1.1765e+06	5.37626e+06	1.35793e+07	842579	2.70483e+06	4.57843e+06	736435	1.34843e+06	1.48456e+06	6.05014e+06	2.89593e+06	830748	1.44997e+06	1.61521e+06	1.22814e+06	1.6826e+06	864849	1.59843e+06	4.25833e+06	2.61028e+06	1.75372e+06	2.07708e+06	2.10503e+06	2.41046e+06	1.27182e+06	1.47644e+06	1.32041e+06
	653					24.7073	230.997			30248.9	132722	0	0	206291	344842	329174	357562	325297	347566	1.79598e+06	1.16325e+06	587703	719303	372966	1.15349e+06	1.07687e+06	1.38304e+06	42598.9	68308.5	0	27274	23611.6	28776.5	26539.8	75964.7	61471.1
	654					24.7604	80.9162			1.80104e+06	1.68207e+06	2.08813e+06	2.12244e+06	1.4586e+06	1.87814e+06	1.40196e+06	2.85973e+06	1.74194e+06	1.72911e+06	1.68427e+06	1.85093e+06	2.11867e+06	3.86986e+06	1.83688e+06	2.14678e+06	1.95358e+06	1.66387e+06	1.71818e+06	1.57008e+06	1.56855e+06	1.79028e+06	1.83971e+06	1.66609e+06	1.89563e+06	1.65424e+06	1.89054e+06
	655					24.8665	259.027			1.84845e+06	1.59965e+06	1.69115e+06	5.21476e+07	3.40783e+07	3.23475e+07	1.07449e+06	784825	4.0105e+06	114040	165435	110791	404909	553915	567314	3.24185e+06	3.46607e+06	3.00459e+06	28548.8	14881.5	21323.2	52601.9	27273.8	38346.6	122260	154419	65030.9
	656					24.8755	308.162			1.375e+07	949794	1.47074e+07	553435	373732	489328	507271	618145	659790	652049	115516	329128	577300	765554	667840	520231	261866	550701	897128	1.86794e+06	1.82906e+06	523613	822144	1.3887e+06	613559	763711	592785
	657					24.8992	102.063			177566	243531	82682.3	0	73369.9	465920	193472	483965	347241	130410	364830	343390	0	313617	101494	249551	179602	97689.5	0	343188	417358	306033	0	128276	222914	0	231512
	658					25.1704	87.0445			1.49947e+07	1.86903e+07	1.94962e+07	5.76889e+06	1.90007e+07	6.74916e+06	1.4235e+07	1.54421e+07	1.51001e+07	1.43502e+07	1.52141e+07	1.24934e+07	8.71621e+06	1.85391e+07	1.54602e+07	1.52812e+07	1.42081e+07	1.47767e+07	1.50284e+07	1.46389e+07	1.72557e+07	2.12362e+07	2.81766e+06	1.27918e+07	1.00389e+07	1.10212e+07	7.06098e+06
	659			Isoimide	-9.89279	25.2674	307.159			8.45123e+07	7.60684e+06	9.89144e+07	0	4.46049e+06	4.43126e+06	5.44688e+06	4.47649e+06	5.34876e+06	6.70962e+06	3.3043e+06	3.25727e+06	5.04069e+06	4.17122e+06	2.63547e+06	3.26069e+06	2.88915e+06	3.64173e+06	1.1312e+07	1.62386e+07	1.25008e+07	8.20546e+06	5.93951e+06	9.55678e+06	6.2039e+06	6.15059e+06	3.34539e+06
	660					25.2784	139.938			4.57462e+06	6.12363e+06	3.15296e+06	2.41252e+06	7.12443e+06	4.97365e+06	4.25038e+06	4.03947e+06	7.33798e+06	1.5347e+06	1.76317e+06	2.62515e+06	1.71127e+06	2.49149e+06	2.40986e+06	1.90844e+06	1.92503e+06	1.40065e+06	2.94177e+06	3.2561e+06	2.7327e+06	2.7435e+06	2.38164e+06	2.53874e+06	2.63404e+06	2.63711e+06	2.77357e+06
	661			Methyl iodide	7.21752	25.295	142.947			0	1.7301e+06	1.96512e+06	0	774161	2.61696e+06	685464	2.06806e+06	2.41441e+06	0	0	0	0	0	0	0	0	0	101229	68840.1	132797	0	95848.7	81175.3	0	0	0
	662			Diclofenac acyl glucuronide	6.62294	25.2964	473.283			4.07672e+06	2.78174e+06	3.20912e+06	0	2.67661e+06	2.67486e+06	3.83134e+06	3.1408e+06	3.40838e+06	2.50161e+06	1.78941e+06	1.44852e+06	1.37265e+06	1.07815e+06	1.41254e+06	2.46929e+06	2.54649e+06	2.42597e+06	1.9741e+06	2.44978e+06	2.63914e+06	1.02834e+07	4.99584e+06	6.00065e+06	5.30718e+06	6.41346e+06	5.88413e+06
	663					25.3055	172.011			1.03864e+07	7.94548e+06	8.81996e+06	1.79767e+08	1.25174e+08	1.16238e+08	4.12525e+06	2.52109e+06	1.40078e+07	1.06838e+06	2.22362e+06	1.14507e+06	0	308484	315135	742352	1.49472e+06	803892	97659	154492	211493	145564	172203	129685	161232	0	0
	664					25.3093	309.172			1.01704e+08	3.78925e+07	5.23331e+06	2.73866e+07	5.32744e+06	3.57387e+07	1.99094e+07	9.6482e+06	1.20885e+07	4.31298e+07	1.50757e+07	1.49925e+07	1.57445e+07	9.94652e+06	7.39411e+06	7.97964e+06	8.1191e+06	1.02995e+07	3.60615e+07	1.65029e+07	1.4921e+07	1.72092e+07	1.43368e+07	2.00541e+07	1.16206e+07	1.54364e+07	1.02744e+07
	665					25.3104	258.023			5.48704e+07	4.41358e+07	4.92211e+07	9.3836e+08	6.55248e+08	6.31515e+08	2.3234e+07	1.40791e+07	7.74407e+07	0	0	0	61322.6	162578	186210	1.03551e+06	1.00892e+06	507588	68508.9	87666.8	144388	51946.7	0	20861	0	0	0
	666					25.3294	725.377			0	0	0	0	0	0	0	0	0	0	0	0	0	0	0	0	0	0	110161	599828	518864	640426	696181	475759	489648	725692	595154
	667					25.3524	164.9			1.96509e+06	1.91837e+06	1.93952e+06	1.74901e+06	1.13105e+06	919690	2.11762e+06	1.62848e+06	1.79871e+06	3.17722e+06	4.3041e+06	3.71828e+06	4.76846e+06	4.4506e+06	4.75755e+06	4.54857e+06	4.40294e+06	3.92411e+06	393916	467467	282247	300738	182779	217061	300413	239547	275318
	668			4-Bromo-3,5-cyclohexadiene-1,2-dione	20.9361	25.3717	188.002			137494	112241	54938.4	31216.6	111857	233579	190135	134259	105992	0	0	0	434425	676837	629201	6.71508e+06	7.25216e+06	5.07582e+06	77765.2	88388.3	113542	221323	0	177451	207200	71096.3	256835
	669					25.4103	223.02			6.61478e+07	4.35088e+07	4.88308e+07	758399	4.32321e+07	3.34445e+07	3.97284e+07	5.96217e+07	4.45351e+07	6.01474e+06	1.64066e+08	8.06984e+07	3.29057e+06	5.04421e+07	3.48489e+06	1.30425e+06	1.06197e+08	1.23961e+06	1.30521e+07	8.21398e+06	1.22996e+07	9.20294e+06	7.00017e+06	8.58375e+06	1.22118e+06	1.25942e+07	1.15636e+07
	670					25.656	98.9484			1.20737e+07	1.01271e+07	1.38274e+07	1.2579e+07	0	1.47246e+06	0	882110	1.17377e+07	0	0	0	586276	0	0	8.16617e+06	6.45435e+06	5.02419e+06	0	0	0	0	0	0	0	0	0
	671					25.8178	162.903			2.97561e+06	2.43117e+06	2.62517e+06	2.53806e+06	2.05181e+06	2.29707e+06	3.99971e+06	2.6711e+06	2.64426e+06	5.38346e+06	5.93757e+06	6.93385e+06	7.70829e+06	7.26026e+06	7.28227e+06	8.01926e+06	7.25986e+06	6.56199e+06	1.09113e+06	1.71125e+06	1.6361e+06	888266	1.27263e+06	985464	1.83564e+06	948001	1.72402e+06
	672					26.0354	328.183			145394	256566	6.95724e+06	129573	4.61999e+06	199734	6.86362e+06	3.28681e+06	3.77091e+06	4.17875e+06	4.52435e+06	7.91966e+06	240030	1.89203e+06	517180	2.53152e+06	3.41212e+06	3.26677e+06	2.29848e+06	1.46144e+06	1.43336e+06	2.82907e+06	2.77715e+06	2.64335e+06	265597	1.51835e+06	1.54136e+06
	673					26.1319	284.992			0	0	0	0	0	0	327016	184219	328597	475716	402028	850150	3.27785e+06	2.25951e+06	2.66503e+06	3.1725e+06	3.88227e+06	3.48146e+06	0	0	0	0	0	0	0	0	0
	674					26.1453	397.227			1.00481e+07	9.21752e+06	1.10996e+07	0	4.58458e+06	8.04605e+06	4.15816e+06	2.31251e+06	2.48143e+06	9.57332e+06	3.62979e+06	2.96135e+06	2.46328e+06	1.80715e+06	1.24729e+06	1.65082e+06	1.4767e+06	1.79551e+06	5.84395e+06	1.97122e+06	1.84213e+06	2.61237e+06	2.3647e+06	2.50299e+06	3.31216e+06	4.38963e+06	3.3196e+06
	675					26.212	223.036			3.04288e+06	2.78318e+06	2.67944e+06	5.47781e+06	4.49946e+06	4.06235e+06	2.15513e+06	2.15363e+06	1.24267e+07	1.13861e+06	1.85093e+06	2.10267e+06	1.93636e+06	1.37197e+07	3.38388e+06	4.10739e+07	5.9421e+07	5.81832e+07	1.01737e+06	566294	509490	1.43803e+06	442152	759783	341858	1.19242e+06	587191
	676					26.2127	126.904			1.32471e+08	1.27582e+08	1.37073e+08	0	1.64933e+08	1.81422e+08	1.05321e+08	9.28283e+07	9.74692e+07	8.04203e+06	7.72943e+06	6.56056e+06	6.0433e+06	8.18353e+06	1.14251e+07	1.08747e+07	5.80425e+06	7.77189e+06	1.09883e+07	1.29881e+07	1.39266e+07	7.78426e+06	6.13543e+06	8.92452e+06	7.0721e+06	7.38481e+06	7.40118e+06
	677					26.2144	233.085			0	0	0	0	0	0	0	0	0	2.06135e+06	3.11992e+06	736536	4.62748e+06	3.73682e+06	4.65579e+06	3.58254e+06	2.9647e+06	2.07137e+06	0	0	0	0	0	0	0	0	0
	678					26.2151	182.009			1.06369e+07	1.46772e+07	1.31325e+07	1.56955e+07	1.15776e+07	1.12554e+07	1.44661e+07	1.17815e+07	2.49005e+07	463618	595960	3.75275e+06	5.84365e+06	3.83373e+06	6.26807e+06	5.98148e+06	4.92137e+06	4.70574e+06	2.29046e+06	1.36379e+06	1.52841e+06	3.21368e+06	1.18452e+06	1.1986e+06	1.9141e+06	2.33512e+06	879127
	679					26.2163	209.012			831682	1.68364e+06	1.1735e+06	2.30945e+06	3.98827e+06	3.01524e+06	3.42331e+06	3.15156e+06	2.89716e+06	0	845067	1.45234e+06	2.4491e+07	2.31646e+07	5.02889e+07	1.58833e+08	1.55314e+08	1.3891e+08	1.65129e+06	1.68153e+06	1.55085e+06	2.08793e+06	2.35817e+06	1.89152e+06	1.59887e+06	1.15513e+06	1.69593e+06
	680					26.2167	96.9595			1.25116e+07	6.89159e+06	1.05192e+07	3.81845e+06	4.48545e+06	5.04527e+06	4.51828e+06	3.87176e+06	938442	4.36942e+06	3.84503e+06	4.04805e+06	1.3839e+07	1.57284e+07	8.2917e+07	2.88784e+08	9.191e+07	7.82558e+07	4.49761e+06	5.06396e+06	5.1801e+06	3.60259e+06	3.78326e+06	3.52624e+06	4.29722e+06	3.88309e+06	2.80097e+06
	681					26.2173	193.017			0	180706	0	425570	1.01785e+06	333780	1.39205e+06	1.14632e+06	1.44889e+06	1.71491e+06	2.70949e+06	2.65464e+06	1.10912e+06	1.2367e+06	996535	3.59161e+06	3.21601e+06	3.80454e+06	304109	550080	426706	459551	483171	598055	1.7906e+06	1.46431e+06	1.69878e+06
	682			Bis(4-nitrophenyl)phosphate	18.3194	26.2185	341.196			1.78569e+07	1.90777e+07	2.8968e+07	1.37986e+07	1.46943e+07	1.49671e+07	2.19362e+07	1.55654e+07	1.35083e+07	1.747e+07	3.05779e+07	2.43573e+07	1.86411e+07	6.19312e+06	6.67575e+06	7.58262e+06	1.10467e+07	1.1184e+07	6.23337e+06	8.3944e+06	4.74392e+06	7.20731e+06	5.94736e+06	8.5263e+06	7.0528e+06	8.71281e+06	7.03368e+06
	683					26.2188	179.038			3.28189e+06	3.28382e+06	5.9854e+06	4.90231e+06	1.29601e+07	2.93156e+06	8.02673e+06	236656	4.10782e+06	3.54687e+06	3.52146e+06	4.10344e+06	3.36274e+06	3.66032e+06	3.9967e+06	6.53256e+06	3.70654e+06	3.17032e+06	3.54767e+06	3.64257e+06	3.6255e+06	2.84369e+06	3.98347e+06	7.83795e+06	1.13524e+07	1.1073e+07	1.09679e+07
	684			Azafenidin	11.6127	26.243	339.2			5.33413e+08	5.79515e+08	8.65843e+08	4.00703e+08	4.2091e+08	4.6129e+08	5.71971e+08	4.23549e+08	3.62124e+08	4.45049e+08	7.9496e+08	6.0775e+08	4.90775e+08	1.6218e+08	1.76501e+08	2.04988e+08	3.03746e+08	2.86056e+08	1.71721e+08	2.32608e+08	1.27964e+08	1.91519e+08	1.62155e+08	2.10892e+08	1.8726e+08	2.24892e+08	1.87211e+08
	685					26.2474	276.063			0	0	110464	0	201243	0	247828	80000	266255	0	245515	544532	2.20098e+06	1.67457e+06	3.67159e+06	3.56085e+07	4.4269e+07	3.48865e+07	35684.7	0	0	123068	0	0	0	22451.2	53385.6
	686					26.2502	221.049			0	0	0	261571	256572	0	0	265904	325589	522076	683928	710713	1.0523e+06	799165	901148	6.25316e+06	6.54574e+06	6.38686e+06	197428	47798.6	111236	75061.6	176989	160549	536308	344009	490866
	687					26.2502	240.013			935904	967319	463412	672239	1.26097e+06	2.49618e+06	1.38728e+06	1.79745e+06	2.80743e+06	1.27587e+06	398064	2.80158e+06	1.66832e+06	1.88822e+06	1.5128e+06	1.00936e+06	773214	1.10033e+06	85213.4	0	39199.9	0	0	0	44268.4	26858.6	34548.9
	688					26.2502	321.138			8.00053e+06	0	1.20524e+07	635431	0	0	1.27905e+06	425419	216639	547475	424235	889712	859390	1.07231e+06	1.35719e+06	3.46529e+06	4.40196e+06	3.37766e+06	4.16279e+06	7.47386e+06	5.29579e+06	3.56475e+06	2.36179e+06	3.761e+06	2.65343e+06	2.20866e+06	1.90344e+06
	689			1-(5-Phospho-D-ribosyl)-5-amino-4-imidazolecarboxylate	-0.0239364	26.2502	340.203			1.12486e+08	1.20214e+08	1.7838e+08	8.25498e+07	8.67604e+07	9.16026e+07	1.19005e+08	8.77165e+07	7.46771e+07	9.14654e+07	2.40594e+06	1.28039e+08	1.02252e+08	3.34192e+07	3.71041e+07	4.19779e+07	1.79274e+06	6.04571e+07	3.60122e+07	4.81451e+07	2.6588e+07	4.03571e+07	3.2919e+07	4.35936e+07	3.86125e+07	4.67236e+07	3.93629e+07
	690					26.3515	441.254			3.67144e+06	3.69599e+06	3.0318e+06	0	1.556e+06	2.62014e+06	1.78552e+06	860919	926338	4.06044e+06	1.43002e+06	1.79977e+06	780748	636627	399080	653581	502876	510923	1.86488e+06	556748	648871	743848	649286	764826	1.48609e+06	1.81046e+06	1.31005e+06
	691					26.5221	410.162			1.29262e+06	3.18904e+06	1.81718e+06	2.22514e+06	2.4798e+06	1.16801e+06	1.90308e+06	1.67851e+06	2.08679e+06	1.76271e+06	1.94072e+06	1.78455e+06	1.66293e+06	2.07185e+06	4.04453e+06	1.06909e+06	1.60569e+06	2.5291e+06	2.18389e+06	1.87018e+06	1.73554e+06	2.56868e+06	2.1001e+06	1.95518e+06	1.81244e+06	2.25243e+06	1.96797e+06
	692			5-Fluorodeoxyuridine monophosphate	2.20541	26.6028	327.18			4.92276e+07	1.98961e+06	4.57335e+07	1.55358e+06	3.23034e+07	4.54173e+07	4.14882e+07	2.85274e+07	2.20849e+07	3.78748e+07	5.02774e+07	4.28074e+07	3.28238e+07	1.13326e+07	1.24722e+07	1.43308e+07	1.98406e+07	1.84102e+07	1.2306e+07	1.45399e+07	8.96642e+06	1.4913e+07	1.27271e+07	1.69063e+07	1.21741e+07	1.39105e+07	1.26158e+07
	693					26.6244	178.014			1.39837e+06	1.37701e+06	1.13737e+06	3.72859e+06	3.42719e+06	3.72521e+06	1.20356e+07	1.07627e+07	1.1417e+07	181443	176831	211644	445371	573141	396305	690225	486170	590484	432172	407329	493115	131015	88499	61851.8	146789	95433.6	87980.7
	694					27.0062	204.981			0	38876.9	0	32348.8	235456	83925.6	0	0	275651	810165	258778	323471	8.85683e+06	7.20381e+06	7.87512e+06	1.71149e+07	2.599e+07	1.61224e+07	163669	134712	33717.8	64433.4	32257.3	57057.2	366555	290822	457055
	695					27.023	287.096			479771	118212	0	129232	1.71805e+06	856169	82069.7	189908	563802	0	0	35184.1	3.82086e+06	2.93492e+06	4.153e+06	2.15475e+07	2.41312e+07	2.41571e+07	0	0	0	0	0	0	31924.5	0	50289.1
	696			Chlorobenzilate	-17.8546	27.1004	326.188			2.53546e+08	1.85427e+08	2.5238e+08	1.27753e+08	1.51381e+08	2.50262e+08	2.36189e+08	1.3838e+08	1.11411e+08	1.85689e+08	2.45685e+08	2.11689e+08	1.49003e+08	4.97648e+07	5.24566e+07	6.8537e+07	9.48108e+07	8.94284e+07	5.96969e+07	6.82538e+07	3.78998e+07	7.00014e+07	5.9501e+07	7.55771e+07	5.69513e+07	6.1725e+07	5.88282e+07
	697					27.1142	317.079			692129	911137	0	9.69124e+06	6.21725e+06	5.31168e+06	7.62046e+06	6.71266e+06	6.63369e+06	415860	584345	462867	484390	455641	268750	1.18003e+06	1.2294e+06	1.68037e+06	274375	461801	387830	358597	0	91503.7	190089	213561	170755
	698					27.1142	485.281			3.20674e+06	3.10684e+06	1.11343e+07	2.70502e+06	1.90515e+06	2.15355e+06	1.41541e+06	903491	2.5674e+06	2.69276e+06	1.10937e+06	1.61596e+06	139787	321627	85342.2	440050	727862	161379	771306	253960	215380	340891	177174	185843	649346	686369	619292
	699					27.1199	313.164			5.16712e+07	2.94102e+07	4.27835e+07	2.34184e+07	2.50943e+07	6.66277e+07	5.19338e+07	2.3977e+07	1.94657e+07	6.00465e+07	6.07501e+07	5.7027e+07	3.35848e+07	1.03491e+07	9.56435e+06	1.71836e+07	1.85833e+07	1.63709e+07	1.33386e+07	1.37376e+07	7.13682e+06	1.52916e+07	1.34447e+07	1.5909e+07	9.74825e+06	1.20965e+07	1.11772e+07
	700					27.1216	104.994			2.36803e+06	1.61636e+06	2.05464e+06	6.54127e+06	5.45983e+06	4.73526e+06	2.13608e+06	1.67005e+06	2.18062e+06	1.33005e+06	1.00796e+06	943388	673943	262936	816351	556730	678162	795932	110801	169720	36767.7	184364	236460	310909	204836	64011.5	231349
	701					27.1216	150.019			515535	431503	396965	1.15221e+06	775121	1.94627e+06	1.73381e+06	1.63648e+06	2.02003e+06	1.84419e+06	2.383e+06	1.5249e+06	1.14529e+06	1.08948e+06	1.57357e+06	1.58171e+06	1.42703e+06	1.55382e+06	428062	224012	703140	289909	336884	382131	426638	143523	290488
	702					27.1222	195.03			70889.8	378416	4.1013e+06	2.03749e+06	1.2385e+06	1.54121e+06	2.66735e+06	2.02303e+06	2.45812e+06	400446	409377	100931	1.4121e+07	2.31266e+07	3.16623e+07	1.15451e+08	1.21073e+08	1.08521e+08	390397	141420	435388	120649	174998	74068.9	258826	129762	0
	703			Monobasic calcium phosphate	20.4627	27.1226	235.065			881884	526127	1.15803e+06	0	207204	138110	1.22255e+06	786272	883417	1.56628e+06	2.17263e+06	1.04059e+06	4.79754e+06	4.15849e+06	5.50361e+06	2.24005e+07	2.15002e+07	2.01171e+07	292418	86004.6	91867.4	205106	187664	271742	1.67995e+06	1.30765e+06	1.68537e+06
	704					27.1289	393.172			3.35155e+06	4.85772e+06	2.92168e+06	0	3.36562e+06	3.884e+06	3.25535e+06	1.99423e+06	2.42541e+06	7.5682e+06	3.69537e+06	5.49284e+06	4.2178e+06	1.19302e+06	1.96159e+06	1.165e+06	1.04639e+06	1.32623e+06	2.66058e+06	1.77924e+06	962718	2.76307e+06	1.55163e+06	1.82529e+06	1.17231e+06	2.18663e+06	1.15236e+06
	705					27.1292	112.985			1.03117e+08	1.49223e+08	1.79004e+08	1.11559e+07	3.30392e+08	3.2136e+08	9.27096e+07	1.8389e+08	1.60957e+08	7.96508e+06	9.14528e+06	9.14238e+06	9.6537e+06	1.8131e+07	7.26828e+06	1.47712e+07	8.91818e+06	1.64079e+07	1.48315e+07	1.42561e+07	1.84452e+07	1.28433e+07	1.24257e+07	1.34535e+07	1.47902e+07	1.3618e+07	1.90003e+07
	706					27.1293	396.146			7.62256e+06	3.19629e+06	2.43237e+06	0	2.36843e+06	2.54169e+06	2.05951e+06	1.82105e+06	1.84359e+06	2.96873e+06	1.79255e+06	2.22727e+06	2.26568e+06	1.56246e+06	1.84449e+06	1.83258e+06	809963	728882	2.43368e+06	2.08831e+06	1.39913e+06	2.90461e+06	2.24406e+06	2.16941e+06	1.53321e+06	1.93886e+06	1.59169e+06
	707					27.1307	229.002			6.11639e+06	932355	822724	1.95327e+06	1.89009e+06	1.90273e+06	799714	599563	612209	3.94955e+06	5.58008e+06	3.39902e+06	5.83694e+06	6.29095e+06	9.38573e+06	1.64534e+07	2.32334e+07	1.48818e+07	64806.1	43010.8	46116.5	0	0	45808.2	107610	0	0
	708					27.131	312.172			2.84776e+08	1.75889e+08	2.25097e+08	1.30689e+08	1.41423e+08	3.13492e+08	2.70076e+08	1.31282e+08	1.07785e+08	2.77022e+08	2.71876e+08	2.50193e+08	1.51069e+08	4.72012e+07	4.71148e+07	7.87497e+07	8.39094e+07	7.9383e+07	5.78127e+07	6.4118e+07	3.16708e+07	6.94627e+07	5.86836e+07	7.20372e+07	4.40375e+07	5.26282e+07	4.68497e+07
	709					27.1358	303.091			0	0	0	59106.1	0	0	0	297071	261163	0	0	0	1.41509e+06	1.25934e+06	1.19946e+06	5.21953e+06	8.28952e+06	6.55482e+06	95143.2	238360	259077	132810	99730.8	0	0	0	0
	710			5-Phosphoribosyl-4-carboxy-5-aminoimidazole	10.2911	27.1378	337.185			8.22102e+06	7.01437e+06	9.98101e+06	5.64783e+06	6.0032e+06	9.06426e+06	9.75045e+06	6.71483e+06	4.89014e+06	8.34136e+06	1.16645e+07	9.45853e+06	7.33528e+06	2.94175e+06	2.5474e+06	3.65196e+06	4.59944e+06	4.61853e+06	4.85745e+06	4.97158e+06	3.99853e+06	2.99777e+06	2.80397e+06	3.56468e+06	2.38287e+06	3.12478e+06	2.34027e+06
	711			2,5-Dichloro-2,5-cyclohexadiene-1,4-diol	-19.504	27.1403	182.02			1.15442e+07	1.44442e+07	1.04544e+07	4.06507e+06	9.80598e+06	1.24056e+07	1.61995e+07	1.36652e+07	2.26639e+07	6.66514e+06	4.59642e+06	3.55408e+06	5.14859e+06	3.49551e+06	5.75032e+06	5.85729e+06	4.61361e+06	4.54113e+06	2.08999e+06	1.19214e+06	1.42832e+06	3.08839e+06	1.13933e+06	1.16556e+06	1.73974e+06	2.25357e+06	776189
	712					27.4242	138.97			2.02589e+06	1.93666e+06	2.30298e+06	2.93439e+06	2.89187e+06	4.44817e+06	2.12321e+06	4.47551e+06	5.06215e+06	1.95057e+06	2.12043e+06	1.67425e+06	2.44514e+06	2.83462e+06	3.61873e+06	4.42241e+06	5.06749e+06	4.27612e+06	6.18403e+06	5.27743e+06	6.13799e+06	3.73222e+06	4.61652e+06	4.22348e+06	3.77693e+06	3.11668e+06	3.98401e+06
	713					27.4519	299.149			1.76519e+07	1.08864e+07	1.56207e+07	401212	8.58124e+06	2.51508e+07	2.38879e+07	9.25862e+06	6.59178e+06	2.50258e+07	2.40351e+07	2.60768e+07	1.31947e+07	3.09936e+06	3.57047e+06	8.42506e+06	6.26316e+06	5.89175e+06	4.61358e+06	5.19114e+06	2.17483e+06	5.71177e+06	4.16268e+06	5.61963e+06	2.95346e+06	3.48824e+06	3.04506e+06
	714					27.4933	180.981			254238	252157	383520	1.83885e+06	359167	570069	119142	265978	348977	431388	662030	500008	5.05938e+06	5.03605e+06	8.60311e+06	2.43219e+07	2.40404e+07	2.06071e+07	612127	265366	239788	526265	123605	183750	249808	185222	39613
	715					27.5644	233.971			1.27262e+06	1.40413e+06	1.85535e+06	7.17801e+06	5.45716e+06	5.06433e+06	492024	367606	701938	50567.7	89054.6	0	1.14072e+06	1.23722e+06	1.43257e+06	3.80366e+06	2.47624e+06	3.08968e+06	89674.6	77718.9	101977	25544.8	46162.5	0	42893.8	102114	44268.3
	716					27.5709	383.224			0	0	0	0	1.18106e+06	740550	437791	87618.3	297361	362288	0	312266	67447.4	66066.3	115092	122058	166428	80620.2	171880	76051.4	82278.9	546239	323761	102695	469629	728403	611528
	717					27.8599	263.059			2.1825e+06	62372.2	1.22552e+06	0	51730.2	1.76337e+06	1.81177e+06	621280	420289	637212	464510	760085	304535	285232	489092	3.58511e+06	4.27714e+06	3.51263e+06	161986	79960.5	52158.3	39363.1	40087.3	44632.8	153719	119722	242381
	718			Diclofec	-8.05266	27.9508	297.153			4.77985e+08	3.36031e+08	4.9336e+08	2.5142e+08	2.60341e+08	7.63219e+08	6.78172e+08	2.36328e+08	1.86404e+08	6.0993e+08	5.79579e+08	5.81198e+08	3.30261e+08	8.77984e+07	8.30451e+07	2.21888e+08	1.4205e+08	1.41058e+08	1.2064e+08	1.22125e+08	5.93294e+07	1.40281e+08	1.05278e+08	1.35854e+08	7.07973e+07	8.61275e+07	7.64668e+07
	719					27.987	298.157			8.03036e+07	5.76085e+07	8.29976e+07	4.30863e+07	4.374e+07	1.14333e+08	1.11486e+08	3.82893e+07	3.13773e+07	1.03416e+08	9.73656e+07	9.61649e+07	5.54459e+07	1.47362e+07	1.422e+07	3.69322e+07	2.44345e+07	2.39868e+07	1.97842e+07	1.96823e+07	1.01164e+07	101546	1.8396e+07	2.25664e+07	1.15781e+07	1.3986e+07	1.31795e+07
	720			Methaneselenol	-14.7689	28.0167	96.0084			2.29237e+06	1.76928e+06	1.26622e+06	4.00313e+06	2.37747e+06	3.4813e+06	4.28588e+06	2.08663e+06	4.39577e+06	1.58831e+06	1.86516e+06	2.02736e+06	1.88607e+06	1.57902e+06	1.19749e+06	2.17853e+06	1.73713e+06	1.7637e+06	2.20078e+06	1.82692e+06	3.16709e+06	1.23268e+06	2.23735e+06	2.3754e+06	1.84918e+06	1.61415e+06	1.49418e+06
	721					28.0262	267.128			1.26735e+07	3.11599e+06	9.50065e+06	94163.1	634538	2.63756e+06	387594	1.01504e+06	1.16595e+06	1.84178e+06	922357	1.22667e+06	1.48976e+06	1.41958e+06	1.92391e+06	7.5581e+06	8.36677e+06	6.28279e+06	1.23748e+06	444668	789630	549037	413276	24117.5	325666	407957	381851
	722					28.0304	351.185			897332	318313	1.61298e+06	15178.9	649964	877708	1.25555e+06	963699	687275	1.14052e+06	608910	838198	601126	500005	663681	773329	408003	441165	1.36815e+06	2.22939e+06	1.77795e+06	1.11867e+06	854833	1.36371e+06	947568	755213	250567
	723			4-Bromocatechol	2.32308	28.0325	190.014			170156	265871	275509	1.0747e+06	1.82717e+06	778399	3.47932e+06	2.15821e+06	2.80831e+06	162027	277387	300673	801584	761564	792561	1.63396e+06	1.11435e+06	1.18746e+06	0	28432.8	0	0	0	0	326796	57996.3	93380.4
	724					28.0367	323.169			2.42673e+07	8.13852e+06	2.63687e+07	7.258e+06	8.37725e+06	2.44758e+07	2.11389e+07	7.70212e+06	5.71994e+06	2.2633e+07	2.07522e+07	1.76132e+07	1.2803e+07	3.49913e+06	3.37632e+06	7.96824e+06	4.3087e+06	4.28226e+06	7.32586e+06	8.22256e+06	6.6209e+06	4.82944e+06	5.68542e+06	7.05406e+06	4.10266e+06	4.54721e+06	2.79413e+06
	725					28.7939	125.928			9.66464e+06	1.66384e+07	8.91985e+06	1.04506e+07	8.71769e+06	5.68015e+06	7.96633e+06	8.74125e+06	9.59414e+06	1.02775e+07	1.1203e+07	1.04812e+07	1.12973e+07	1.23297e+07	1.04019e+07	1.00632e+07	9.9724e+06	8.72461e+06	1.08436e+07	1.10595e+07	1.11602e+07	1.02032e+07	9.87202e+06	9.84581e+06	9.75947e+06	1.00865e+07	1.02781e+07
	726					28.8016	269.984			0	58665.6	0	562862	133237	72715	74965.1	33611.6	153622	0	189710	113790	1.78185e+06	1.81973e+06	1.74986e+06	2.96751e+06	1.14824e+06	2.00594e+06	30397.1	32023.2	0	0	32690.7	0	38795	0	42558.4
	727			unsym-Bis(4'-chlorophenyl)ethylene	9.87028	28.8795	250.145			1.45395e+07	1.94468e+07	2.04653e+07	2.40543e+07	1.83742e+07	1.69834e+07	2.1965e+07	1.93699e+07	2.52771e+07	7.69047e+06	6.14324e+06	6.42906e+06	5.61466e+06	5.74559e+06	6.22129e+06	3.55671e+06	3.25786e+06	3.58232e+06	2.91848e+06	1.78168e+06	2.67532e+06	3.01972e+06	2.31936e+06	2.19102e+06	977227	1.11794e+06	951743
	728					28.9241	229.962			0	44859.4	0	434880	84660.7	162511	625765	1.17625e+06	400197	1.00709e+06	982825	1.16908e+06	2.83563e+06	2.75673e+06	2.57122e+06	2.32825e+06	2.00848e+06	2.225e+06	801680	1.0143e+06	1.12816e+06	352655	87901.6	337729	897159	649986	974299
	729					28.9442	251.096			8.4524e+06	8.04777e+06	9.52457e+06	1.15858e+06	4.28419e+06	4.88895e+06	5.74932e+06	4.71693e+06	5.22848e+06	2.49345e+06	3.20688e+06	2.97682e+06	603891	1.5886e+07	3.02249e+07	1.55309e+06	1.4921e+06	1.6414e+06	1.81845e+06	2.03366e+06	2.74317e+06	2.15128e+06	1.57985e+06	2.16937e+06	1.63258e+06	1.5033e+06	1.86034e+06
	730					28.9728	203.002			5.50152e+06	6.15569e+06	8.49221e+06	507098	8.29564e+06	5.19647e+06	277864	8.36462e+06	78894.7	6.63514e+06	3.89423e+06	5.46688e+06	1.29995e+07	1.2997e+07	8.73155e+06	4.68879e+07	2.89056e+07	4.89841e+07	6.11855e+06	6.57906e+06	5.92509e+06	5.31394e+06	4.0604e+06	4.46931e+06	1.26507e+07	9.59683e+06	1.13024e+07
	731					28.9838	141.016			6.18596e+07	1.22626e+08	7.76204e+07	6.4069e+07	1.10955e+08	6.07447e+07	6.27202e+07	7.08558e+07	1.02155e+08	1.1154e+08	8.19018e+07	8.3157e+07	9.69311e+07	8.23226e+07	1.0925e+08	4.85221e+07	5.34707e+07	6.00186e+07	1.99957e+08	8.13242e+07	7.86967e+07	1.87698e+08	8.05386e+07	7.28311e+07	9.02746e+07	1.13012e+08	6.2564e+07
	732					29.6843	461.017			7.08608e+07	8.75537e+07	1.045e+08	9.37265e+07	7.54105e+07	7.04658e+07	1.11384e+08	1.05666e+08	1.2562e+08	6.01521e+07	7.5417e+07	7.24354e+07	5.78441e+07	4.35397e+07	4.54079e+07	4.40887e+07	3.99458e+07	4.27455e+07	0	0	0	0	0	0	0	0	0
	733					29.6876	479.024			4.04764e+07	5.04449e+07	5.99852e+07	1.07861e+06	3.93631e+07	3.89596e+07	6.21828e+07	1.65054e+06	1.91336e+06	3.31849e+07	3.59343e+07	3.86563e+07	3.36771e+07	2.86369e+07	2.45701e+07	2.43818e+07	2.23669e+07	2.32753e+07	0	0	0	0	0	0	0	0	0
	734					29.6993	440.965			1.71933e+07	1.75178e+07	2.76995e+07	2.28288e+07	1.38586e+07	9.58963e+06	2.95281e+07	1.99647e+07	2.87467e+07	7.27289e+06	1.47148e+07	1.26059e+07	1.12013e+07	1.038e+07	8.63507e+06	9.76705e+06	1.00842e+07	1.09415e+07	0	0	0	0	0	0	0	0	0
	735			1,2-Dichloropropane	-20.4801	29.7143	113.991			3.39836e+06	6.74575e+06	7.31159e+06	1.49497e+07	1.50999e+07	1.55426e+07	9.77796e+06	7.61849e+06	7.84537e+06	1.4143e+06	1.21533e+06	853700	1.43506e+06	1.15543e+06	2.31038e+06	1.38645e+06	1.1509e+06	1.37715e+06	3.24827e+06	2.64208e+06	3.14376e+06	3.76747e+06	3.66445e+06	3.16368e+06	1.98148e+06	2.27925e+06	2.23393e+06
	736					29.7143	436.952			1.9074e+07	2.95586e+07	2.89085e+07	2.63987e+07	2.0027e+07	1.93697e+07	3.28045e+07	3.10076e+07	3.84244e+07	1.69654e+07	1.83304e+07	2.1732e+07	1.66037e+07	1.31891e+07	1.24813e+07	1.1594e+07	1.02732e+07	1.0234e+07	0	0	0	0	0	0	0	0	0
	737					29.7177	871.569			0	0	0	0	0	0	0	0	0	0	0	0	0	253746	53407.4	0	124317	232430	0	60273.3	375224	963065	827846	700908	2.09473e+06	2.55507e+06	1.01811e+06
	738					29.7221	463.013			1.38055e+08	1.73997e+08	2.12787e+08	1.91029e+08	1.48704e+08	1.37965e+08	2.2594e+08	2.09076e+08	2.45855e+08	1.20059e+08	1.49246e+08	1.4667e+08	1.0672e+08	8.85343e+07	9.36744e+07	8.80029e+07	8.03629e+07	8.60202e+07	0	0	0	0	0	0	0	0	0
	739					29.7379	454.981			4.70858e+06	6.09985e+06	9.06749e+06	0	4.55371e+06	3.98761e+06	1.01778e+07	7.08762e+06	9.2535e+06	4.33388e+06	4.17485e+06	4.40951e+06	4.15366e+06	3.52985e+06	3.83887e+06	3.07928e+06	3.26505e+06	3.8529e+06	0	0	0	0	0	0	0	0	0
	740					29.7379	467.984			2.3015e+07	2.90008e+07	3.39705e+07	0	2.35359e+07	1.86654e+07	3.41553e+07	2.40995e+07	3.67393e+07	2.10253e+07	2.5577e+07	2.49225e+07	1.92455e+07	1.79269e+07	1.47772e+07	1.61657e+07	1.44099e+07	1.51595e+07	0	0	0	0	0	0	0	0	0
	741					29.7392	243			0	0	0	171661	0	0	0	45181.8	0	858463	502304	974175	4.53295e+06	5.09698e+06	9.45592e+06	2.09142e+07	2.43885e+07	1.89896e+07	63316.7	37092.7	42630	74879.7	0	20600.7	45256.2	146503	78501.8
	742					29.7405	237.081			63790.6	798595	2.46657e+06	775321	301281	926175	2.2342e+06	65087.7	279014	964492	938054	1.14801e+06	216014	1.64353e+06	222178	5.53114e+06	4.16192e+06	3.72991e+06	498753	230780	244246	645469	300835	297083	165076	797922	649046
	743					29.7725	675.523			0	0	0	0	0	0	0	0	0	0	0	0	0	138055	64160.2	0	0	0	884404	3.46804e+06	6.01897e+06	5.84155e+06	8.52043e+06	6.55957e+06	5.27442e+06	7.09399e+06	4.65142e+06
	744					29.7762	180.03			1.08594e+06	2.23736e+06	2.28899e+06	7.80241e+06	4.72888e+06	6.12497e+06	4.5635e+06	2.65554e+06	3.02628e+06	2.27837e+06	2.07031e+06	3.26894e+06	2.69891e+06	2.03887e+06	3.05784e+06	1.79687e+06	2.54649e+06	2.39978e+06	2.84032e+06	2.88e+06	2.36546e+06	3.1307e+06	2.47681e+06	1.98237e+06	2.14123e+06	2.64071e+06	2.36911e+06
	745					29.7762	286.12			2.05875e+06	4.90527e+06	2.68019e+06	3.93548e+07	3.27932e+07	3.13566e+07	1.88796e+06	4.05764e+06	7.04853e+06	0	28750.1	0	0	0	0	111938	311828	138105	0	0	0	0	0	0	0	0	45162.4
	746					29.7815	109.051			1.33311e+07	1.62478e+07	1.27392e+07	1.58306e+07	1.01703e+07	1.27636e+07	1.55413e+07	1.17821e+07	1.30696e+07	1.11245e+07	1.52381e+07	1.18466e+07	1.429e+07	1.06399e+07	1.37872e+07	1.21518e+07	1.23926e+07	1.38834e+07	1.51079e+07	1.48083e+07	1.44962e+07	4.32077e+07	1.47668e+07	1.31047e+07	1.23119e+07	1.20815e+07	1.30787e+07
	747					29.7963	210.999			7.64938e+06	6.5098e+06	8.5452e+06	1.23969e+07	1.15976e+07	1.50826e+07	765211	388789	1.42204e+06	615472	752791	647080	1.10139e+07	1.16582e+07	1.75501e+07	3.33109e+07	4.85113e+07	3.67045e+07	867225	0	0	0	407936	0	0	515149	445850
	748					29.8108	471.098			3.96402e+06	3.65726e+06	5.71224e+06	4.76726e+06	3.87241e+06	3.91333e+06	6.06141e+06	5.16758e+06	5.33433e+06	3.09125e+06	3.52306e+06	3.49856e+06	3.78166e+06	3.11764e+06	2.61549e+06	2.49881e+06	2.41037e+06	2.86563e+06	0	0	0	0	0	0	0	0	0
	749					29.8254	383.046			3.46548e+06	4.29325e+06	5.45228e+06	3.97308e+06	4.12211e+06	3.77462e+06	5.92699e+06	5.12427e+06	5.91233e+06	3.43989e+06	4.28387e+06	3.8569e+06	3.0271e+06	2.63377e+06	2.60453e+06	2.44014e+06	2.84847e+06	3.22125e+06	0	0	0	0	0	0	0	0	0
	750					29.8254	400.994			1.93778e+07	2.46475e+07	2.71319e+07	2.62283e+07	1.90748e+07	1.96176e+07	3.06435e+07	3.01056e+07	3.45813e+07	1.70552e+07	2.00988e+07	2.29965e+07	1.603e+07	1.22169e+07	1.31542e+07	1.3047e+07	1.05751e+07	1.23245e+07	0	0	0	0	0	0	0	0	0
	751					29.8254	475.031			2.7682e+07	3.3289e+07	4.28265e+07	3.33228e+07	2.64308e+07	2.57792e+07	4.18953e+07	3.87163e+07	4.89346e+07	2.13948e+07	2.38093e+07	2.68962e+07	2.3038e+07	1.86339e+07	1.77678e+07	1.50823e+07	1.58656e+07	1.70704e+07	0	0	0	0	0	0	0	0	0
	752					29.8273	150.009			203941	444891	628774	323324	1.72767e+06	2.10425e+06	810196	1.20951e+06	596700	2.29419e+06	3.03352e+06	1.77525e+06	1.35685e+06	923320	1.59358e+06	1.20801e+06	1.36716e+06	1.42906e+06	244415	0	272745	0	175419	146901	0	0	0
	753					29.8342	444.071			8.49007e+06	9.30822e+06	1.07977e+07	1.05776e+07	8.529e+06	8.40031e+06	1.32185e+07	1.3196e+07	1.38493e+07	7.30174e+06	8.67048e+06	8.33228e+06	7.24017e+06	5.45782e+06	5.75674e+06	6.32963e+06	5.68775e+06	6.45795e+06	0	0	0	0	0	0	0	0	0
	754					29.8342	457.083			1.8038e+07	1.73967e+07	2.31782e+07	1.9552e+07	1.67133e+07	1.70152e+07	2.43458e+07	2.26274e+07	2.40196e+07	1.31557e+07	1.55279e+07	1.57595e+07	1.41774e+07	1.06758e+07	1.04184e+07	1.04045e+07	1.10057e+07	1.14873e+07	0	0	0	0	0	0	0	0	0
	755					29.8342	483.996			3.72521e+06	5.19009e+06	5.25293e+06	4.08296e+06	3.99794e+06	3.36292e+06	5.59308e+06	4.65055e+06	6.39041e+06	3.51366e+06	3.94404e+06	4.17081e+06	3.55636e+06	2.80906e+06	2.55065e+06	2.7335e+06	2.17655e+06	2.45259e+06	0	0	0	0	0	0	0	0	0
	756					29.8342	491.043			1.57539e+07	2.00239e+07	2.28208e+07	1.90465e+07	1.63609e+07	1.55617e+07	2.50222e+07	2.51566e+07	3.05603e+07	1.30734e+07	1.44141e+07	1.67613e+07	1.6181e+07	1.35613e+07	1.20772e+07	9.84211e+06	8.95109e+06	8.98795e+06	0	0	0	0	0	0	0	0	0
	757					29.8342	515.96			4.14997e+06	5.99363e+06	6.60953e+06	4.93236e+06	4.76056e+06	4.27915e+06	6.94891e+06	5.05566e+06	8.20459e+06	4.13367e+06	4.03013e+06	4.34024e+06	4.58906e+06	3.81189e+06	3.26804e+06	2.89992e+06	2.60817e+06	2.57556e+06	0	0	0	0	0	0	0	0	0
	758					29.8406	869.562			0	0	0	0	0	0	0	0	0	0	0	280959	1.33409e+06	1.52207e+06	1.4475e+06	846621	1.61475e+06	2.33832e+06	131260	487310	1.98963e+06	5.14662e+06	4.34665e+06	4.15985e+06	1.1121e+07	1.28803e+07	6.21572e+06
	759					29.8429	189.077			277623	253305	137343	4.52604e+06	5.01953e+06	5.96185e+06	8.36997e+06	1.07604e+07	8.98692e+06	1.15108e+06	2.55751e+06	1.84682e+06	5.59374e+06	4.13893e+06	5.52636e+06	1.3405e+07	1.29324e+07	1.52528e+07	1.2341e+06	1.13204e+06	965898	732235	1.0152e+06	591952	1.78343e+06	1.61581e+06	1.08418e+06
	760					29.8429	455.085			1.07736e+07	1.18596e+07	1.54937e+07	1.20937e+07	1.05601e+07	1.08294e+07	1.42213e+07	1.31787e+07	1.5034e+07	7.72077e+06	9.30981e+06	9.38646e+06	8.69778e+06	6.8778e+06	6.38425e+06	6.14353e+06	6.72326e+06	7.69548e+06	0	0	62529.9	0	0	0	0	27017.3	0
	761					29.8429	513.964			5.5022e+06	6.30836e+06	7.32847e+06	5.24841e+06	5.41662e+06	4.07703e+06	7.62141e+06	5.74536e+06	8.50425e+06	4.01793e+06	5.06343e+06	5.19779e+06	5.31834e+06	4.36855e+06	3.55807e+06	2.92699e+06	2.94906e+06	2.30391e+06	0	0	0	0	0	0	0	0	0
	762					29.8522	870.566			0	0	0	0	0	0	0	0	0	0	0	0	820070	1.14199e+06	1.05642e+06	631050	838149	1.31013e+06	158540	283185	1.26851e+06	3.15658e+06	3.02243e+06	2.50305e+06	6.90037e+06	8.42246e+06	4.23623e+06
	763					29.8576	477.027			5.17611e+07	6.24044e+07	7.44542e+07	6.25167e+07	4.85672e+07	4.91555e+07	7.87264e+07	7.60833e+07	9.15248e+07	4.17023e+07	4.69064e+07	5.06237e+07	4.19415e+07	3.39012e+07	3.28915e+07	3.00258e+07	2.77721e+07	2.85823e+07	0	0	0	0	0	0	0	0	0
	764					29.8667	142.02			117920	5.14601e+06	3.15369e+06	3.03451e+06	4.79099e+06	3.49812e+06	3.72127e+06	3.51655e+06	3.68331e+06	6.39447e+06	4.94402e+06	4.23188e+06	5.46083e+06	3.96381e+06	5.38922e+06	4.51786e+06	2.61828e+06	4.23817e+06	5.83958e+06	4.10866e+06	3.57912e+06	6.88003e+06	3.53781e+06	3.33827e+06	1.93026e+06	7.27505e+06	3.14323e+06
	765			Coenzyme F420-1	-15.6806	29.8675	645.476			0	0	0	0	0	0	0	0	0	0	0	0	0	0	0	0	0	0	2.17315e+06	5.62822e+06	7.2203e+06	9.3964e+06	1.1984e+07	9.19698e+06	7.44001e+06	1.07887e+07	9.15946e+06
	766					29.9132	395.09			5.75207e+06	6.17781e+06	7.14781e+06	7.33504e+06	5.52424e+06	6.12079e+06	1.39329e+07	1.59482e+07	1.6137e+07	9.51506e+06	1.10653e+07	6.70477e+06	9.04568e+06	8.02763e+06	9.83633e+06	8.81897e+06	8.17621e+06	8.51682e+06	0	0	0	0	0	17299.6	0	0	0
	767					29.9132	403.994			5.52252e+06	6.12047e+06	8.33361e+06	0	5.188e+06	5.65819e+06	8.90199e+06	7.67601e+06	8.73438e+06	4.41144e+06	5.42513e+06	5.75365e+06	4.17202e+06	3.10928e+06	3.38409e+06	3.49676e+06	2.55804e+06	3.14216e+06	0	0	0	0	0	0	0	0	0
	768			Quercetin 3-O-beta-D-glucosyl-(1->2)-beta-D-glucoside	-0.0636316	29.9141	627.524			3.34194e+06	3.10756e+06	4.01521e+06	0	2.12268e+06	2.32466e+06	1.33168e+06	1.34723e+06	971004	2.89965e+06	3.12418e+06	2.91039e+06	1.42634e+07	5.38048e+07	1.07578e+07	9.99118e+06	9.29559e+06	6.85724e+06	0	0	80889.8	173271	145355	0	474138	1.02697e+06	633254
	769					29.9219	92.0229			441648	207675	257459	86663.9	0	164180	563031	148660	416004	1.42181e+06	1.56326e+06	1.00802e+06	624977	612076	903789	411116	806859	305191	339399	201552	344635	192020	197315	128399	298514	111044	224355
	770					29.9219	431.049			6.73003e+07	7.69909e+07	9.00554e+07	9.13152e+07	7.39898e+07	7.05324e+07	1.27158e+08	1.23242e+08	1.32272e+08	7.36393e+07	9.19889e+07	7.36791e+07	6.1182e+07	504848	6.02852e+07	5.78102e+07	5.04482e+07	6.0167e+07	0	0	0	0	0	0	0	0	0
	771					29.9219	459.08			1.01814e+07	1.02732e+07	1.50105e+07	1.13814e+07	1.07824e+07	9.9991e+06	1.38984e+07	1.40194e+07	1.47769e+07	8.14954e+06	8.96598e+06	9.01e+06	8.2304e+06	6.69044e+06	6.69245e+06	6.08578e+06	7.07419e+06	7.40771e+06	0	0	0	0	0	0	0	0	0
	772					29.9219	493.041			1.23305e+07	1.57333e+07	1.85343e+07	1.29178e+07	1.3108e+07	1.16528e+07	2.05846e+07	1.97327e+07	2.37165e+07	1.13551e+07	1.06319e+07	1.24483e+07	1.27028e+07	1.08747e+07	8.2656e+06	8.19043e+06	7.21389e+06	7.81596e+06	0	0	0	0	0	0	0	0	0
	773					29.9219	494.018			3.73984e+06	5.07422e+06	5.7196e+06	0	4.0219e+06	1.74965e+06	7.40114e+06	5.03183e+06	7.21672e+06	3.76225e+06	1.78198e+06	4.28871e+06	3.92325e+06	3.14161e+06	2.90115e+06	2.30592e+06	2.45856e+06	3.08818e+06	0	0	0	0	0	0	0	0	0
	774					29.9342	315.075			2.14143e+06	2.29369e+06	2.83506e+06	553680	2.33669e+06	1.01206e+06	2.15659e+06	1.88411e+06	2.22563e+06	7.78894e+06	7.64023e+06	4.8817e+06	5.1189e+06	5.57414e+06	8.82382e+06	1.99726e+07	1.61789e+07	1.87472e+07	369430	438997	383727	434574	373160	55071	540560	427142	501617
	775			Nitrosylhaem	-12.414	29.9557	647.492			0	0	0	0	0	0	0	0	0	0	0	0	0	0	0	110873	0	252940	1.19408e+06	3.3311e+06	4.97558e+06	9.32244e+06	1.26228e+07	1.01036e+07	8.06122e+06	1.29693e+07	9.83792e+06
	776					30.001	91.0214			1.15326e+07	7.84299e+06	8.62469e+06	1.2002e+07	7.88967e+06	5.55327e+06	7.29994e+06	1.16872e+07	7.65002e+06	2.80716e+07	25305072	1.88087e+07	1.70539e+07	1.47254e+07	1.77419e+07	1.42317e+07	1.67665e+07	1.53236e+07	7.08668e+06	5.18963e+06	6.63243e+06	5.29152e+06	3.22035e+06	3.60217e+06	2.5711e+06	2.64396e+06	3.07886e+06
	777					30.001	314.079			3.90612e+06	2.37148e+06	1.42007e+06	0	2.73371e+06	0	2.55771e+06	3.21578e+06	2.84755e+06	1.22018e+07	1.08164e+07	7.84885e+06	6.82004e+06	6.31555e+06	6.77619e+06	5.59356e+06	5.88061e+06	5.63754e+06	581215	724754	493873	586041	407354	441035	1.01957e+06	927318	920357
	778					30.001	407.109			3.28983e+06	2.93133e+06	2.21194e+06	4.14494e+06	2.90726e+06	2.55873e+06	6.36323e+06	5.76246e+06	3.21486e+06	3.91933e+06	5.03306e+06	3.22076e+06	3.23949e+06	3.30292e+06	3.11673e+06	2.78274e+06	4.12024e+06	4.26341e+06	0	0	0	0	0	0	0	0	0
	779					30.001	428.057			1.03691e+07	1.17785e+07	3.69149e+06	1.52362e+07	4.93569e+06	9.0319e+06	2.12692e+07	1.97052e+07	2.12241e+07	1.23053e+07	1.30637e+07	1.22329e+07	1.12416e+07	8.91721e+06	9.97777e+06	9.62871e+06	8.29299e+06	8.90223e+06	0	0	0	0	0	0	0	0	0
	780					30.001	489.046			8.22564e+06	1.06307e+07	1.21244e+07	9.56376e+06	8.71296e+06	8.29457e+06	1.36852e+07	1.29392e+07	1.47725e+07	7.21623e+06	7.19707e+06	7.58948e+06	8.43799e+06	7.4893e+06	6.36209e+06	5.37371e+06	4.98292e+06	4.66064e+06	0	0	0	0	0	0	0	0	0
	781					30.0233	313.079			1.91744e+07	1.41556e+07	1.71791e+07	1.76039e+06	1.5242e+07	5.60722e+06	2.22238e+06	2.15025e+07	1.59666e+07	5.7654e+07	5.38191e+07	3.72695e+07	3.19407e+07	2.97432e+07	3.29384e+07	3.07762e+07	3.16197e+07	3.06779e+07	3.11684e+06	3.79776e+06	3.36843e+06	3.04699e+06	3.39424e+06	2.97342e+06	4.75514e+06	4.43956e+06	4.8048e+06
	782					30.0349	196.976			5.86955e+06	5.80621e+06	6.41781e+06	5.56869e+06	1.74327e+07	1.85775e+07	2.38741e+07	1.43837e+07	1.79168e+07	3.59009e+06	4.54477e+06	3.27231e+06	8.75913e+07	8.73347e+07	1.62993e+08	3.52511e+08	4.14037e+08	3.27075e+08	1.5374e+06	1.27805e+06	1.33789e+06	1.27869e+06	1.20476e+06	1.0953e+06	1.52823e+06	1.35807e+06	1.49618e+06
	783					30.0882	434.023			4.89587e+06	6.24966e+06	1.31097e+06	0	6.29212e+06	4.76828e+06	9.81405e+06	4.60202e+06	6.72733e+06	6.49608e+06	2.80914e+06	5.98596e+06	5.1122e+06	5.3735e+06	5.36678e+06	5.5455e+06	4.82268e+06	5.22011e+06	0	0	0	0	0	0	0	0	0
	784					30.1195	251.06			8.55384e+06	7.4487e+06	9.00825e+06	1.3313e+06	3.88307e+06	1.33903e+07	1.57711e+07	4.64383e+06	5.0007e+06	3.63439e+06	6.76596e+06	5.30337e+06	1.60753e+07	1.54671e+07	2.85304e+07	2.2895e+08	2.42633e+08	2.17013e+08	1.68092e+06	1.2875e+06	1.79324e+06	1.90312e+06	1.18108e+06	940373	941576	993753	1.05266e+06
	785					30.1195	272.068			82147.3	699041	133356	0	964388	393559	93409.2	0	34670.9	0	0	0	0	0	0	99150.2	0	0	0	0	0	0	0	0	67571.5	44764.4	0
	786					30.1463	404.988			2.95212e+07	3.60357e+07	4.3586e+07	3.82622e+07	2.95606e+07	2.94743e+07	4.75967e+07	4.27184e+07	4.97571e+07	2.45742e+07	2.98013e+07	3.04548e+07	2.22944e+07	1.78968e+07	1.92043e+07	1.76285e+07	1.65796e+07	1.76751e+07	0	0	0	0	0	0	0	0	0
	787					30.1771	402.991			3.65607e+07	4.64133e+07	5.2412e+07	5.17635e+07	3.80931e+07	3.60072e+07	6.03925e+07	5.56172e+07	6.32471e+07	3.20066e+07	4.00583e+07	4.09187e+07	3.00864e+07	2.33303e+07	2.43583e+07	2.22175e+07	2.16655e+07	2.37633e+07	0	0	0	0	0	0	0	0	0
	788					30.1771	433.045			2.05911e+07	2.21134e+07	2.72069e+07	2.64016e+07	2.12592e+07	2.05257e+07	3.76671e+07	3.52283e+07	3.84501e+07	2.20976e+07	2.85995e+07	2.27731e+07	1.96258e+07	1.63519e+07	1.85464e+07	1.73467e+07	1.56611e+07	1.81845e+07	0	0	0	0	0	0	0	0	0
	789					30.185	443.068			4.56951e+07	5.33437e+07	6.30749e+07	5.76215e+07	4.748e+07	4.79659e+07	7.48533e+07	6.77306e+07	7.91489e+07	4.12984e+07	5.21821e+07	4.82371e+07	4.04404e+07	3.21718e+07	3.33199e+07	3.23799e+07	3.18187e+07	3.59074e+07	0	0	0	0	0	0	0	0	0
	790					30.19	503.941			6.87761e+06	7.6606e+06	1.04157e+07	0	6.91139e+06	5.65944e+06	9.74127e+06	6.04334e+06	1.08049e+07	5.99753e+06	5.6799e+06	6.59135e+06	5.87682e+06	4.45392e+06	4.22306e+06	4.13032e+06	3.24535e+06	3.78454e+06	0	0	0	0	0	0	0	0	0
	791					30.1988	367.034			5.12763e+06	6.58419e+06	7.18933e+06	8.02324e+06	6.14046e+06	6.09783e+06	1.10477e+07	1.18207e+07	1.0524e+07	6.37867e+06	8.29053e+06	7.15443e+06	5.787e+06	5.61312e+06	5.6491e+06	5.04196e+06	5.13086e+06	5.75004e+06	0	0	0	0	0	0	0	0	0
	792					30.2006	252.063			1.0515e+06	1.22435e+06	1.02519e+06	1.69025e+06	1.27418e+06	1.80617e+06	1.48847e+06	1.94711e+06	2.52223e+06	208030	142029	462934	1.53696e+06	1.49087e+06	2.59134e+06	2.40403e+07	2.46411e+07	2.22673e+07	102734	131805	186692	279876	109292	44160.7	52176.8	113102	140943
	793			Tribromobisphenol A	13.3046	30.4118	465.988			2.62056e+07	964828	4.36002e+07	3.12277e+07	3.11919e+07	2.37887e+07	4.22725e+07	3.2919e+07	4.53469e+07	2.5462e+07	3.15499e+07	2.89277e+07	2.22783e+07	2.04183e+07	1.95188e+07	2.12561e+07	1.78779e+07	1.85842e+07	0	0	0	0	0	0	0	0	0
	794					30.4237	233.013			0	0	0	0	109501	15509.6	41360.4	0	72141.1	671574	2.35793e+06	1.20267e+06	627744	3.04761e+06	2.83899e+06	5.86293e+06	6.3069e+06	5.18201e+06	7.96433e+06	6.89357e+06	5.96703e+06	3.93482e+06	2.53966e+06	2.9455e+06	9.75244e+06	6.00495e+06	7.01899e+06
	795					30.4829	365.164			2.59321e+06	5.92246e+06	9.92999e+06	238250	8.35803e+06	2.24183e+06	1.06238e+07	1.78943e+06	3.76419e+06	3.40514e+06	5.54423e+06	595183	948597	3.40136e+06	461034	5.67311e+06	7.80816e+06	6.23592e+06	755717	1.15071e+06	934937	522664	240713	871671	375952	566647	432039
	796			Delphinidin 3-O-sophoroside	-9.73228	30.4966	628.526			917914	1.27325e+06	1.3561e+06	0	620154	942675	463448	580567	157695	1.08538e+06	881209	1.06846e+06	6.31936e+06	2.33536e+07	4.10973e+06	3.99104e+06	3.5192e+06	2.72135e+06	0	0	82050.8	90415.8	219193	187062	233768	341532	279406
	797					30.5009	135.945			7.4407e+07	1.06498e+08	3.06851e+07	2.15712e+07	1.00134e+08	7.86909e+07	5.83051e+07	5.97074e+07	1.03765e+08	3.83017e+06	0	5.31889e+06	0	0	0	0	0	0	5.69123e+06	0	0	0	0	0	0	0	0
	798					30.5547	167.037			4.41113e+06	3.34584e+06	4.14667e+06	3.91986e+06	2.81596e+06	3.04814e+06	2.63564e+06	4.59652e+06	3.77455e+06	9.79882e+06	1.2131e+07	7.54827e+06	6.42566e+06	4.33374e+06	7.07952e+06	1.37732e+07	1.83009e+07	1.35007e+07	2.5857e+06	2.51746e+06	2.45278e+06	2.49039e+06	2.26829e+06	2.21273e+06	2.4446e+06	2.4994e+06	2.18494e+06
	799					30.5547	481.999			9.09561e+06	1.19884e+07	1.39597e+07	0	9.54922e+06	8.14168e+06	1.27062e+07	1.00039e+07	1.39425e+07	8.44133e+06	8.92686e+06	9.40002e+06	8.00823e+06	7.67419e+06	5.94946e+06	6.18879e+06	6.32387e+06	5.86739e+06	0	0	0	0	0	0	0	0	0
	800					30.5547	499.948			1.29559e+07	1.62924e+07	1.96038e+07	0	1.27437e+07	1.20853e+07	1.93743e+07	1.2734e+07	2.14097e+07	1.17715e+07	1.29182e+07	1.3528e+07	1.09208e+07	9.24811e+06	8.39638e+06	8.18086e+06	7.06702e+06	7.60372e+06	0	0	0	0	0	0	0	0	0
	801			3,4,5-trihydroxy-6-({7-methoxy-4-oxo-6-[3,4,5-trihydroxy-6-(hydroxymethyl)oxan-2-yl]-2-(2,4,5-trihydroxyphenyl)-4H-chromen-5-yl}oxy)oxane-2-carboxylic acid	24.9913	30.5547	655.554			2.74476e+06	2.22469e+06	2.62529e+06	0	846367	1.46294e+06	595016	608992	207534	2.44716e+06	2.99e+06	2.55907e+06	3.5297e+07	1.32484e+08	2.12643e+07	1.77106e+07	1.89796e+07	1.38643e+07	0	0	0	0	85965.2	0	749903	1.33194e+06	1.39466e+06
	802					30.5566	385.043			3.16711e+06	3.3875e+06	4.21266e+06	3.88392e+06	2.84555e+06	2.80359e+06	4.98284e+06	4.08062e+06	5.14628e+06	2.84571e+06	2.81401e+06	2.6596e+06	2.44806e+06	1.53179e+06	1.94268e+06	1.97587e+06	1.90576e+06	2.0909e+06	74034.7	0	47659.7	46412.2	27472.7	25112.2	27555.7	0	0
	803					30.5584	194.997			1.58188e+06	6.3805e+06	6.47476e+06	933526	3.95836e+06	2.93789e+06	5.07248e+06	3.82566e+06	5.73794e+06	1.41075e+06	1.27331e+06	818908	3.11422e+07	3.07365e+07	6.23555e+07	1.32236e+08	1.40032e+08	1.23752e+08	552013	460040	528244	188398	172000	72591.6	254921	126927	0
	804					30.5789	369.03			8.62873e+06	1.08461e+07	1.15065e+07	1.15845e+07	1.01125e+07	8.61103e+06	1.78516e+07	1.74883e+07	1.82285e+07	1.08319e+07	1.27392e+07	1.04199e+07	8.47776e+06	7.47748e+06	8.08489e+06	8.80872e+06	7.62719e+06	8.07504e+06	0	0	0	0	0	0	0	0	0
	805					30.5789	393.093			4.69339e+06	5.01879e+06	5.71886e+06	6.34334e+06	4.51436e+06	4.83761e+06	1.15591e+07	1.13285e+07	1.25696e+07	7.81331e+06	8.30312e+06	5.40144e+06	6.37874e+06	6.0392e+06	7.96509e+06	7.68494e+06	6.41315e+06	6.97064e+06	0	0	0	0	0	0	0	0	0
	806					30.5789	656.559			812970	688025	1.01211e+06	0	158136	442018	256072	199123	0	943786	1.22109e+06	1.22449e+06	1.42364e+07	5.40926e+07	8.80366e+06	6.66929e+06	7.64759e+06	5.36321e+06	0	0	0	0	0	0	422242	461259	555595
	807					30.5807	441.07			2.91995e+07	3.35127e+07	4.3567e+07	3.64702e+07	3.02013e+07	3.12094e+07	4.82125e+07	4.26363e+07	4.79719e+07	2.77494e+07	3.26318e+07	2.92848e+07	2.66805e+07	2.05918e+07	2.04034e+07	2.09789e+07	1.96577e+07	2.23642e+07	0	0	0	0	0	0	0	0	0
	808					30.5934	480.002			1.13182e+07	1.56042e+07	1.79686e+07	1.26453e+07	1.13332e+07	1.02474e+07	1.85717e+07	1.25058e+07	1.93431e+07	9.65919e+06	1.19179e+07	1.24077e+07	9.74399e+06	9.01219e+06	7.52198e+06	8.76813e+06	6.48317e+06	7.78481e+06	0	0	0	0	0	0	0	0	0
	809					30.5934	501.944			1.19217e+07	1.6403e+07	1.74899e+07	0	1.17428e+07	1.082e+07	1.69839e+07	1.26356e+07	2.04604e+07	1.08722e+07	1.05322e+07	1.17231e+07	9.72998e+06	8.1909e+06	7.48855e+06	6.59433e+06	6.93246e+06	6.16933e+06	0	0	0	0	0	0	0	0	0
	810					30.6031	447.061			9.71484e+06	1.05134e+07	1.30509e+07	1.15515e+07	1.14856e+07	9.68045e+06	1.44528e+07	1.43536e+07	1.30145e+07	8.81725e+06	1.13776e+07	1.12563e+07	8.25051e+06	6.62483e+06	7.21174e+06	6.06993e+06	5.46988e+06	6.75893e+06	0	0	0	0	0	0	186950	64222.6	56122.6
	811			8-Hydroxyhesperetin 7-[6-acetylglucosyl-(1->2)-glucoside]	-2.15385	30.6185	683.586			49501.2	131366	0	0	259422	0	0	175702	0	47748.4	173476	105940	1.29695e+07	4.87724e+07	7.6482e+06	5.5396e+06	3.6154e+06	4.14999e+06	0	0	0	0	0	0	27664.8	0	124715
	812					30.6321	143.991			1.34699e+06	3.33029e+06	1.9317e+06	3.65666e+06	6.47681e+06	3.59036e+06	3.93054e+06	1.37602e+06	3.67762e+06	4.82776e+06	2.18497e+06	2.71281e+06	2.2198e+06	1.59538e+06	3.61244e+06	1.30876e+06	1.79985e+06	3.62885e+06	1.02433e+07	2.06542e+06	2.07221e+06	8.01575e+06	5.71955e+06	2.66471e+06	3.83042e+06	6.36079e+06	3.00618e+06
	813					30.6321	427.054			6.49695e+07	7.35528e+07	8.46158e+07	8.37752e+07	7.20794e+07	6.99068e+07	1.1898e+08	1.1585e+08	1.29589e+08	7.33714e+07	9.30393e+07	7.40441e+07	6.15957e+07	353101	5.62263e+07	5.64296e+07	4.86342e+07	5.62947e+07	0	0	0	0	0	0	0	0	0
	814					30.6321	445.065			3.45524e+07	3.70436e+07	4.67581e+07	5.222e+07	4.1828e+07	4.71309e+07	5.47339e+07	6.0012e+07	6.00736e+07	2.6597e+07	3.27836e+07	2.90639e+07	2.54143e+07	1.97471e+07	2.02152e+07	1.99771e+07	1.91513e+07	2.13438e+07	0	0	0	0	0	0	0	0	0
	815					30.6332	430.054			1.77674e+07	1.90104e+07	2.20761e+07	2.31256e+07	1.78355e+07	1.91547e+07	3.18136e+07	3.13337e+07	3.44843e+07	1.93628e+07	2.44403e+07	1.85199e+07	1.64648e+07	1.33726e+07	1.69053e+07	1.46917e+07	1.35944e+07	1.47002e+07	0	0	0	0	0	0	0	0	0
	816					30.6342	117.928			3.97303e+06	3.95785e+06	4.90077e+06	6.87945e+06	2.43626e+06	1.47885e+06	5.61309e+06	3.07077e+06	7.86605e+06	5.18815e+06	7.11112e+06	1.81721e+07	5.71604e+06	1.43575e+07	9.57729e+06	1.1736e+07	3.92523e+06	3.09646e+06	3.58086e+06	5.95395e+06	2.34309e+06	5.19918e+06	4.26511e+06	3.89505e+06	5.64935e+06	9.72178e+06	1.23187e+07
	817					30.6368	137.94			3.86399e+07	4.65798e+07	2.81821e+07	3.45883e+07	4.55239e+07	4.94063e+07	3.24839e+07	3.89282e+07	4.72387e+07	1.41244e+07	1.45614e+07	1.74718e+07	1.52254e+07	1.43133e+07	1.43048e+07	1.23474e+07	5.02332e+07	1.09967e+07	1.95004e+07	1.74864e+07	1.73525e+07	1.57739e+07	1.48303e+07	1.60796e+07	1.57541e+07	1.60619e+07	1.77266e+07
	818			Acriflavine	-16.6445	30.6416	469.98			8.69915e+06	1.05517e+07	1.1341e+07	1.03906e+07	9.52223e+06	7.99108e+06	1.11223e+07	1.04775e+07	1.38616e+07	8.7924e+06	1.0588e+07	1.01735e+07	7.23444e+06	6.29146e+06	5.96645e+06	6.18266e+06	5.25568e+06	6.39951e+06	0	0	0	0	0	0	0	0	0
	819					30.642	446.067			6.08376e+06	6.08143e+06	7.99883e+06	8.78972e+06	6.44178e+06	8.57627e+06	9.22346e+06	9.74037e+06	5.78123e+06	2.78605e+06	0	5.10944e+06	1.73911e+06	2.63154e+06	2.48883e+06	540273	3.1103e+06	4.40979e+06	0	0	0	0	0	0	0	0	0
	820					30.6453	298.047			0	599466	0	55093.7	590661	0	444346	1.20563e+06	887866	2.91656e+06	2.13066e+06	1.25732e+06	1.63247e+06	1.7878e+06	1.86614e+06	1.4564e+06	1.72596e+06	1.44389e+06	181840	241825	313025	169195	116462	0	442819	258548	71316.7
	821			1-Deoxy-D-altro-heptulose 7-phosphate	-3.46631	30.6534	275.169			2.08624e+06	1.30798e+06	1.09572e+06	1.04589e+06	764000	1.9239e+06	1.48537e+06	607180	360550	2.49389e+06	1.63339e+06	1.46062e+06	1.19082e+06	580741	362454	984848	646582	452065	1.14773e+06	562383	1.16169e+06	1.02859e+06	498555	195080	676836	727425	940390
	822			Chlorambucil	-11.8944	30.655	305.216			5.8143e+06	2.61089e+06	2.09282e+06	1.57821e+06	1.03646e+06	944549	1.80739e+06	1.03797e+06	1.73954e+06	1.12412e+06	949597	3.22375e+06	1.4601e+06	168797	852431	1.64083e+06	2.73199e+06	1.22719e+06	955037	6.97492e+06	4.7085e+06	7.55508e+06	9.31893e+06	8.51529e+06	7.4432e+06	1.28203e+07	1.40945e+07
	823					30.6759	241.056			7.43929e+06	4.09332e+06	5.18417e+06	6.47388e+06	4.36197e+06	4.19485e+06	4.16431e+06	6.25058e+06	4.50749e+06	2.00926e+07	1.84316e+07	1.34501e+07	0	0	0	0	0	0	1.14168e+06	1.06378e+06	1.22492e+06	2.04329e+06	776574	844484	1.2474e+06	1.08445e+06	1.14781e+06
	824					30.689	239.059			7.28996e+07	4.58981e+07	5.42791e+07	6.89522e+07	5.21996e+07	3.33414e+07	4.39405e+07	6.68047e+07	4.93922e+07	2.10816e+08	1.82353e+08	1.33496e+08	1.09871e+08	9.95151e+07	1.07305e+08	1.3914e+08	1.63828e+08	9.79141e+07	1.28976e+07	1.33556e+07	1.21385e+07	9.61272e+06	9.13223e+06	8.72715e+06	1.3282e+07	1.2603e+07	1.26775e+07
	825					30.6907	224.027			8.13092e+06	5.54251e+06	6.21821e+06	7.63618e+06	5.84641e+06	4.00627e+06	4.9955e+06	7.34381e+06	5.54127e+06	2.36195e+07	2.0449e+07	1.46384e+07	1.22815e+07	1.07189e+07	1.20535e+07	9.80421e+06	1.08671e+07	1.07871e+07	1.65752e+06	1.46399e+06	1.17291e+06	1.0196e+06	993258	953716	1.54759e+06	1.19484e+06	1.51249e+06
	826					30.6921	655.423			2.63759e+07	3.02647e+07	3.82305e+07	3.29362e+07	3.41438e+07	2.97909e+07	5.42126e+07	3.38832e+07	4.47357e+07	2.31444e+07	1.49032e+07	1.27615e+07	1.83419e+07	1.33772e+07	1.59272e+07	1.44049e+07	1.14523e+07	1.48158e+07	554992	1.39275e+06	1.03493e+06	213379	0	118018	160804	421291	52756.2
	827					30.6967	94.98			3.57513e+07	3.35257e+07	3.27696e+07	4.10211e+07	3.95572e+07	4.02641e+07	3.38108e+07	5.15394e+07	4.35127e+07	4.15e+07	3.58873e+07	2.89104e+07	3.1143e+07	2.93292e+07	3.44399e+07	3.56398e+07	2.39589e+07	3.30156e+07	3.83356e+07	3.35302e+07	4.07829e+07	2.76861e+07	3.43019e+07	3.32708e+07	2.92204e+07	2.85533e+07	2.79592e+07
	828					30.6967	297.048			1.8961e+06	955965	0	0	3.51401e+06	0	604737	6.79849e+06	6.32882e+06	1.52662e+07	1.25591e+07	9.81482e+06	9.10594e+06	1.03358e+07	1.10572e+07	8.24658e+06	8.99291e+06	8.98044e+06	1.79657e+06	1.58829e+06	1.49252e+06	934966	1.03833e+06	790855	2.02205e+06	2.15807e+06	2.34311e+06
	829			2,6-Dichlorophenol-4-(1,4-phthoquinone imine)	-8.56139	30.6967	321.175			7.46057e+07	3.48103e+06	3.27905e+06	1.56311e+07	271748	1.63293e+08	1.07891e+08	5.05152e+06	178247	1.63039e+08	7.08779e+07	7.82759e+07	6.36323e+07	4.55826e+06	4.41809e+06	7.16189e+07	5.74043e+06	6.1152e+06	6.56449e+06	1.13373e+07	666058	4.32373e+06	2.89241e+06	9.22569e+06	6.8422e+06	8.64437e+06	5.40089e+06
	830					30.7005	181.991			4.25735e+06	5.67703e+06	4.5275e+06	8.88296e+06	3.63626e+06	4.70362e+06	7.46759e+06	4.73217e+06	1.24118e+07	6.98413e+06	4.34896e+06	2.91781e+06	5.03191e+06	3.03659e+06	5.19499e+06	4.69969e+06	3.59619e+06	3.65997e+06	1.69724e+06	1.1053e+06	1.23796e+06	2.6415e+06	1.03796e+06	1.02403e+06	1.60024e+06	2.07008e+06	590561
	831					30.7042	234.008			928022	974358	1.12792e+06	3.21461e+06	3.08973e+06	3.26018e+06	517410	488759	492711	124690	215413	96173.2	2.0255e+06	2.08456e+06	2.37496e+06	5.15748e+06	6.39348e+06	5.13185e+06	249140	222066	99739.3	0	93118.3	0	42070.7	99318.2	124886
	832					30.7042	240.059			8.66359e+06	6.22353e+06	6.35186e+06	8.07846e+06	6.36161e+06	4.33113e+06	4.86344e+06	8.23819e+06	5.24692e+06	2.64991e+07	2.33079e+07	1.67587e+07	1.41532e+07	1.18658e+07	1.20459e+07	1.71054e+07	1.97102e+07	1.67737e+07	1.62083e+06	1.62038e+06	1.10033e+06	1.19595e+06	1.07894e+06	1.18967e+06	1.73984e+06	1.38587e+06	1.55059e+06
	833					30.7042	656.428			1.11371e+07	1.17827e+07	1.58242e+07	1.3471e+07	1.49995e+07	1.2303e+07	2.28867e+07	1.46697e+07	1.77944e+07	9.80836e+06	6.18974e+06	5.68646e+06	7.81191e+06	4.02338e+06	6.78275e+06	6.21523e+06	5.16023e+06	6.09773e+06	96277	478345	472427	104652	0	0	0	127970	84204.4
	834					30.7092	248.032			143526	0	0	152184	65030.1	482546	0	0	184086	382550	83821.4	0	0	90575	213493	818490	497331	575178	1.19174e+06	1.78457e+06	659090	622033	381986	184493	1.38445e+06	1.43487e+06	1.76766e+06
	835					30.7372	355.195			3.22359e+06	140485	2.87904e+06	49077.8	7.12265e+06	9.86547e+06	3.77602e+06	1.14873e+06	1.98486e+06	3.22068e+06	1.70036e+06	1.87087e+06	1.28791e+06	727846	1.01655e+06	1.04418e+06	614227	798133	1.29958e+06	638073	784927	2.74301e+06	1.69149e+06	1.98936e+06	4.26445e+06	3.18058e+06	4.94792e+06
	836					30.8738	192.954			3.8375e+06	0	227386	885970	844532	1.26565e+07	9.52767e+06	2.0995e+06	1.36359e+06	6.65556e+06	8.34436e+06	9.05469e+06	6.69743e+06	544112	600061	1.44783e+07	1.91321e+06	746649	111906	251903	121420	36270.5	77959.4	43453.5	87629.9	67088.9	66365.9
	837					31.0685	109.941			2.3671e+06	3.74792e+06	794871	229854	3.14849e+06	2.03283e+06	1.38566e+06	2.43009e+06	3.3446e+06	0	0	0	0	977244	0	0	0	0	0	0	0	0	0	0	192245	151028	0
	838					31.1338	112.015			8.90596e+06	8.56556e+06	1.06695e+07	9.22198e+06	8.09385e+06	8.01442e+06	1.02449e+07	1.14347e+07	8.96912e+06	9.87728e+06	1.05096e+07	9.85574e+06	8.88569e+06	9.01518e+06	8.74621e+06	8.41352e+06	6.9316e+06	8.69412e+06	9.38258e+06	3.81692e+06	8.5273e+06	9.20022e+06	1.32495e+07	1.61327e+07	1.07442e+07	1.16678e+07	1.01342e+07
	839			[Nitrilotris(methylene)]trisphosphonic acid	-20.2066	31.2372	300.051			0	0	0	267579	35299.5	0	46210.2	108453	149555	360944	664676	3.97855e+06	1.14421e+06	3.17993e+06	2.37813e+06	1.96088e+06	1.55841e+06	1.22733e+06	0	0	0	0	0	0	0	0	0
	840					31.2966	222.016			767843	614426	589599	527711	2.04638e+06	2.3099e+06	3.20523e+06	2.11692e+06	2.07197e+06	749482	444788	391937	1.30058e+06	1.47096e+06	1.99039e+06	1.79135e+06	2.26924e+06	1.79179e+06	52076.8	0	36142.5	0	0	0	0	109746	168551
	841					31.3426	126.03			5.28352e+06	4.57787e+06	6.14869e+06	7.82979e+06	5.03122e+06	3.39413e+06	2.58463e+06	4.48144e+06	3.81918e+06	5.44546e+06	5.6622e+06	5.13323e+06	5.46997e+06	5.56562e+06	5.47477e+06	4.7064e+06	5.02552e+06	4.38565e+06	5.24186e+06	5.73758e+06	4.21624e+06	6.09362e+06	6.8329e+06	7.17578e+06	6.26142e+06	5.40789e+06	4.50845e+06
	842					31.3938	241.003			343076	125080	0	7.26136e+06	4.91657e+06	4.54228e+06	314162	188603	448546	37836.9	80693.9	107979	7.90971e+07	7.1688e+07	1.34901e+08	2.94718e+08	4.00927e+08	3.10932e+08	0	0	0	209556	0	0	0	0	0
	843					31.3945	135.971			1.74221e+07	2.18468e+07	2.41168e+07	6.00085e+07	1.56959e+07	2.50117e+07	2.75053e+07	2.32535e+07	1.88007e+07	5.63031e+07	6.23816e+07	6.83744e+07	6.7024e+07	6.69325e+07	7.21175e+07	5.91044e+07	6.42512e+07	6.09097e+07	5.65741e+07	6.05483e+07	6.94661e+07	6.03583e+07	6.13181e+07	5.60497e+07	7.36945e+07	5.35968e+07	5.81301e+07
	844					31.4202	99.0194			6.09924e+06	6.74847e+06	6.57356e+06	6.89948e+06	4.31783e+06	7.01593e+06	5.83263e+06	6.76381e+06	6.67815e+06	9.07478e+06	8.50379e+06	6.94441e+06	9.30927e+06	9.9448e+06	9.92168e+06	7.45689e+06	1.32344e+07	1.29308e+07	1.03334e+07	8.23708e+06	1.00866e+07	1.18073e+07	1.11826e+07	1.06148e+07	9.51822e+06	9.13907e+06	5.72633e+06
	845					31.4379	205.159			6.44101e+07	6.61393e+07	7.60741e+07	9.01223e+07	7.64256e+07	8.15166e+07	1.08085e+08	9.91356e+07	9.76952e+07	8.82573e+07	5.00129e+07	5.22598e+07	8.94999e+07	7.37372e+07	8.88748e+07	9.18843e+07	8.04834e+07	7.34748e+07	4.87057e+06	4.0138e+06	4.6451e+06	6.73899e+06	5.13533e+06	6.87338e+06	5.54834e+06	6.62477e+06	5.64575e+06
	846					31.4379	206.163			9.04654e+06	1.76756e+06	1.04896e+07	532015	1.13078e+07	1.77742e+06	1.47411e+07	1.39781e+07	1.38489e+07	1.23662e+07	7.42593e+06	8.34697e+06	1.27057e+07	1.01828e+07	1.26198e+07	1.27929e+07	1.14532e+07	1.03457e+07	883056	580597	758179	1.05279e+06	949153	1.0079e+06	830917	933985	962818
	847					31.4546	343.071			0	0	0	0	0	0	0	0	0	0	0	0	629256	605884	1.48204e+06	2.68003e+06	1.12998e+06	1.8892e+06	0	0	0	0	0	0	0	0	0
	848					31.482	395.245			322327	408833	771681	0	1.02581e+06	832583	581971	794999	703416	1.1061e+07	5.38643e+06	5.47911e+06	5.04931e+06	4.33126e+06	7.10668e+06	4.90638e+06	2.08385e+06	5.32774e+06	1.43127e+06	2.46507e+06	1.90788e+06	368354	28863	197392	65476.5	1.36577e+06	63768
	849					31.4851	79.9566			2.28056e+07	1.90517e+07	2.47873e+07	4.25522e+07	3.55615e+07	8.34816e+06	1.32415e+07	1.08984e+07	1.07406e+07	5.95308e+06	7.25283e+06	8.79248e+06	9.87431e+06	9.43356e+06	1.10457e+07	2.52349e+07	1.98402e+07	2.03381e+07	5.50264e+07	8.59845e+07	2.32482e+07	1.05911e+07	2.49525e+07	1.18863e+07	9.46861e+06	1.7123e+07	5.50508e+06
	850					31.4851	82.9535			4.01202e+07	4.31531e+07	4.49242e+07	7.55913e+07	6.54412e+07	7.26912e+07	1.03443e+08	7.96226e+07	8.01924e+07	1.93906e+07	1.54984e+07	2.10088e+07	1.31863e+07	1.22868e+07	1.59113e+07	1.0624e+07	1.16457e+07	1.04495e+07	1.13579e+07	1.21885e+07	9.80609e+06	1.22758e+07	7.17208e+06	1.09967e+07	9.72401e+06	8.95941e+06	1.11922e+07
	851					31.5037	953.557			185393	0	0	0	0	0	0	0	0	0	0	0	0	0	0	0	0	0	2.20416e+06	2.52012e+06	1.79455e+07	7.69584e+06	7.84891e+06	9.93631e+06	6.83869e+06	9.29335e+06	5.70436e+06
	852					31.5148	170.045			3.28179e+06	3.98394e+06	3.37845e+06	1.85429e+06	1.21653e+07	1.2443e+07	261091	1.25145e+07	1.34728e+07	1.20391e+06	1.77976e+06	1.51662e+06	6.87388e+06	9.67275e+06	1.53605e+07	1.34836e+08	9.75812e+07	7.62054e+07	0	405516	502798	186329	238663	162556	671595	460179	617854
	853					31.5168	84.9505			1.32498e+07	1.55348e+07	1.6103e+07	2.86278e+07	2.21774e+07	2.72982e+07	3.73359e+07	2.85285e+07	2.95172e+07	5.58652e+06	5.99934e+06	7.23695e+06	3.01743e+06	5.1823e+06	6.1245e+06	5.2394e+06	4.67832e+06	4.90441e+06	5.89918e+06	5.26145e+06	5.1412e+06	6.01928e+06	5.3264e+06	5.48949e+06	5.41938e+06	5.34921e+06	6.23254e+06
	854					31.5339	190.957			1.0987e+07	513417	445682	794614	1.11878e+06	3.93934e+07	2.94505e+07	1.14868e+06	715918	2.17225e+07	2.70974e+07	2.87921e+07	2.12363e+07	418630	1.07291e+06	4.25999e+07	5.7627e+06	8.79189e+06	896299	951279	1.42012e+06	365792	196054	154728	0	0	0
	855					31.5612	155.993			1.25686e+06	769949	467687	1.92582e+06	1.20594e+06	1.6745e+06	89519.3	609380	494848	6.9633e+06	4.77139e+06	8.38191e+06	1.33589e+07	1.31054e+07	1.29922e+07	6.67135e+06	8.36991e+06	7.71412e+06	1.15145e+06	1.3002e+06	1.51271e+06	923796	1.28722e+06	1.28753e+06	1.27676e+06	1.02006e+06	948218
	856			2-phosphonato-D-glycerate(3-)	-22.0565	31.5994	184.036			298004	284967	465385	5.56287e+06	298056	238584	280671	771782	435712	472889	817113	471176	410602	528898	976401	2.71873e+06	2.00064e+06	2.44374e+06	981547	802684	699441	475736	486624	614579	742507	77979.9	44720.9
	857					31.5994	299.027			3.56853e+06	4.39652e+06	3.63337e+06	0	4.47853e+06	3.70463e+06	2.46161e+06	2.84058e+06	3.23346e+06	4.2275e+06	6.3e+06	5.37615e+06	3.25568e+06	3.16071e+06	3.72547e+06	4.30626e+06	4.46281e+06	4.44306e+06	903329	711235	940194	443094	303344	163568	1.13914e+06	1.00506e+06	988586
	858					31.6006	161.001			1.48803e+06	1.13982e+06	2.22052e+06	1.3536e+06	9.28466e+06	9.26791e+06	4.72048e+06	3.15505e+06	4.50869e+06	2.60261e+06	4.05343e+06	2.72735e+06	1.61755e+07	1.24346e+07	1.27843e+07	1.47936e+07	1.50073e+07	1.35717e+07	90569.9	35657.3	0	0	0	0	0	0	0
	859					31.6135	185.06			0	179253	156169	0	307290	164804	0	91584.5	0	462273	427212	550254	304537	570190	758946	0	0	0	265396	318732	292333	1.45252e+06	1.30121e+06	1.62045e+06	7.91657e+06	9.20164e+06	7.8715e+06
	860					31.6239	373.046			3.22755e+06	5.1823e+06	4.62049e+06	0	4.18076e+06	4.09836e+06	4.44146e+06	2.14061e+06	1.6566e+06	5.59604e+06	7.34827e+06	5.00569e+06	4.48982e+06	4.70987e+06	4.3945e+06	4.53902e+06	4.00057e+06	4.56014e+06	542801	783106	655312	228474	350863	222768	348456	381515	402612
	861					31.6472	265.075			4.16333e+07	8.92043e+06	2.58998e+07	964853	430078	7.93813e+06	2.15177e+06	1.83489e+06	1.48349e+06	2.25649e+06	1.34492e+06	1.73696e+06	2.59543e+06	1.81295e+06	2.02008e+06	5.81407e+06	9.1536e+06	8.77891e+06	1.29975e+06	700479	455850	866447	838534	360851	1.01771e+06	1.15956e+06	1.05422e+06
	862			TEPP	13.1826	31.6877	291.199			7.83458e+06	3.30989e+06	110248	3.44498e+06	1.75359e+06	2.70082e+06	5.27641e+06	3.48899e+06	4.3636e+06	2.49763e+06	2.2901e+06	4.07691e+06	2.03341e+06	694338	1.64089e+06	1.87244e+06	2.4711e+06	1.44801e+06	513329	553230	152686	4.41754e+06	236480	414574	5.74858e+06	5.7427e+06	6.30655e+06
	863					31.7836	138.042			2.0843e+06	3.20274e+06	870524	0	3.57239e+06	1.46898e+06	1.9609e+06	1.82853e+06	2.84366e+06	3.36713e+06	2.33616e+06	2.62924e+06	3.27733e+06	2.25649e+06	2.46311e+06	3.18353e+06	1.18932e+06	2.41896e+06	1.88869e+06	3.09258e+06	2.78292e+06	2.81386e+06	2.86634e+06	3.32006e+06	2.36252e+06	2.03079e+06	2.14605e+06
	864					31.7913	589.248			0	0	0	0	0	112145	0	0	0	0	0	0	184170	330437	603570	108744	378619	245004	6.54905e+06	1.01197e+07	1.10515e+07	7.73241e+06	1.50605e+07	1.39158e+07	3.56756e+06	3.44597e+06	4.61376e+06
	865					31.7995	216.005			594321	794032	842606	180336	3.82989e+06	120003	2.29995e+06	1.39046e+06	1.65462e+06	5.72545e+06	1.17403e+07	4.37154e+06	9.0243e+06	6.36114e+06	8.12927e+06	1.63849e+07	1.06901e+07	2.16688e+07	3.63146e+07	4.20082e+07	3.14971e+07	2.21933e+07	1.89344e+07	2.0763e+07	3.32579e+07	3.44317e+07	3.81861e+07
	866			2,4-Dichloro-cis,cis-mucote	-21.945	31.8638	212.002			2.40097e+06	535126	1.35392e+06	1.38456e+07	8.58081e+06	8.43953e+06	5.02202e+06	1.48048e+06	1.79212e+06	3.90018e+07	5.27724e+07	3.55982e+07	1.8403e+08	6.23977e+07	5.93224e+07	1.19599e+08	9.28523e+07	1.31918e+08	1.94707e+08	2.61994e+08	1.66388e+08	1.28136e+08	1.35236e+08	1.35537e+08	2.11807e+08	1.82231e+08	2.21473e+08
	867					31.88	331.094			1.25695e+06	1.2686e+06	299246	1.01681e+06	1.06437e+07	1.15955e+07	8.41008e+06	8.59561e+06	7.11659e+06	242687	251757	208074	825576	585858	640042	1.86707e+06	2.08961e+06	2.00981e+06	0	0	0	162781	143847	109139	1.15628e+06	1.22332e+06	1.05587e+06
	868					31.9301	951.552			0	0	0	0	0	0	0	0	0	0	0	0	0	0	0	0	0	0	5.21771e+06	6.97085e+06	4.39631e+07	2.06864e+07	2.27343e+07	2.79163e+07	1.6433e+07	3.06624e+07	1.41157e+07
	869					31.9344	186.92			62619.1	229732	52578	130908	223488	0	113509	0	115763	5.8268e+06	5.83166e+06	5.07194e+06	9.74414e+06	6.61256e+06	7.49824e+06	3.59699e+06	2.71513e+06	3.24988e+06	243007	186390	116776	368384	805662	638680	0	0	0
	870					31.9517	215.002			7.21572e+06	7.66435e+06	8.0773e+06	1.23106e+07	1.22422e+07	1.17235e+07	1.06485e+07	9.2591e+06	1.03444e+07	6.30933e+07	7.81821e+07	5.98898e+07	1.29562e+08	9.54374e+07	9.71362e+07	2.0329e+08	1.31493e+08	2.07184e+08	5.1044e+08	5.25238e+08	4.80674e+08	3.3535e+08	3.0975e+08	2.6095e+08	4.22368e+08	5.21362e+08	5.71298e+08
	871					31.9729	225.149			1.55975e+06	2.09537e+06	2.61027e+06	1.49191e+06	1.93772e+06	3.08282e+06	1.17215e+06	2.442e+06	1.50285e+06	5.15754e+06	8.44557e+06	4.2773e+06	3.308e+06	3.35055e+06	4.22375e+06	1.97257e+07	1.74048e+07	1.67981e+07	1.40515e+06	1.834e+06	3.15559e+06	1.45285e+06	2.58549e+06	3.23229e+06	3.19172e+06	2.78498e+06	1.56973e+06
	872					32.0689	216.998			5.44914e+06	1.40507e+07	5.81837e+06	8.02251e+06	6.34078e+06	7.66543e+06	6.2343e+06	1.13434e+07	1.01067e+07	1.32454e+07	1.17622e+07	1.14592e+07	1.11428e+07	1.73919e+06	1.70277e+07	9.5067e+06	2.13592e+06	4.96443e+06	1.47944e+07	1.95076e+07	1.4403e+07	8.74576e+06	7.59479e+06	9.01497e+06	1.46435e+07	1.64321e+07	1.83226e+07
	873					32.1904	126.952			2.9146e+06	2.93043e+06	1.5157e+06	6.7571e+06	5.43493e+06	7.01438e+06	2.36775e+07	2.48438e+07	2.70199e+07	4.93276e+06	6.27701e+06	5.64214e+06	5.16289e+06	5.70829e+06	4.67485e+06	9.87697e+06	9.24002e+06	7.13405e+06	5.0574e+06	5.58628e+06	6.67527e+06	5.75613e+06	6.06269e+06	5.89552e+06	5.91055e+06	5.84703e+06	6.57823e+06
	874					32.2044	257.042			97670	120965	67101.6	55836.5	689521	1.05036e+06	2.99315e+06	1.33271e+06	2.94078e+06	42631.2	45283.6	31342.7	1.59272e+06	1.48049e+06	1.92835e+06	4.07209e+06	7.95677e+06	5.30058e+06	33110.6	0	100043	37790.1	0	48203.5	0	31356.6	55784.1
	875					32.226	140.01			180763	226642	0	1.78226e+06	0	0	268388	175014	110947	410192	707796	133112	282014	187494	630297	0	208947	450641	0	0	163809	156055	138995	88502.8	138309	127842	622936
	876					32.2364	184.927			513472	1.28576e+06	474693	0	818295	175287	0	0	584480	0	0	74838.4	286875	0	0	0	0	0	1.09532e+06	1.94501e+06	1.40228e+06	653309	466889	525043	1.68632e+06	56819.5	61721.5
	877					32.2638	590.252			0	0	0	0	110474	0	153114	100993	115126	0	0	0	0	118656	229895	0	196597	0	2.38354e+06	4.05747e+06	3.77413e+06	2.93465e+06	5.83919e+06	4.59851e+06	1.55295e+06	986334	1.93906e+06
	878					32.2683	183.033			6.87325e+06	5.87383e+06	2.58363e+06	4.86057e+07	1.77669e+06	8.13472e+06	1.47062e+06	1.05195e+06	1.21383e+06	1.69726e+06	1.61005e+06	2.02687e+06	6.68986e+06	7.78773e+06	1.26972e+07	5.56891e+07	3.99152e+07	4.53616e+07	0	0	0	0	0	112289	0	322368	284580
	879					32.2836	247.028			229034	643850	267812	699949	564030	685434	406108	828041	588007	3.36229e+06	5.16986e+06	3.53199e+06	9.84896e+06	7.67633e+06	7.4008e+06	2.40701e+07	1.41568e+07	1.72202e+07	1.93738e+07	2.51442e+07	1.95233e+07	1.38227e+07	1.23489e+07	1.27071e+07	2.21106e+07	2.01966e+07	2.38822e+07
	880					32.2861	274.084			931767	1.26129e+06	1.53367e+06	2.70397e+06	2.06113e+06	2.33893e+06	1.49499e+06	1.23616e+06	1.42538e+06	0	0	0	116773	0	98122.5	137493	265252	253135	0	0	64170.9	0	185991	0	0	0	110719
	881					32.3322	115.039			1.89404e+06	2.87767e+06	357282	992165	6.68173e+06	6.14677e+06	1.04943e+07	1.68781e+07	1.76871e+07	2.77636e+06	3.32267e+06	3.59191e+06	5.92012e+06	8.95567e+06	9.37925e+06	7.21833e+06	8.34597e+06	7.97546e+06	4.74285e+06	3.58498e+06	3.17707e+06	4.74806e+06	3.65333e+06	2.92119e+06	3.26101e+06	3.02892e+06	3.20933e+06
	882			TG(15:0/20:4(5Z,8Z,11Z,14Z)/24:1(15Z))	-4.34406	32.3522	952.559			0	0	0	0	0	0	0	0	0	0	0	0	0	0	0	0	0	0	3.66852e+06	4.98489e+06	3.26208e+07	1.5234e+07	1.51331e+07	1.9131e+07	1.27858e+07	2.3063e+07	1.06313e+07
	883					32.3635	182.93			0	0	329399	0	0	0	0	613430	501001	0	0	0	278296	0	0	0	0	0	2.51582e+06	4.45892e+06	3.16207e+06	2.00856e+06	1.42684e+06	1.7289e+06	3.31116e+06	0	0
	884					32.3879	341.055			52651.4	0	14458.9	0	72879.6	100920	207991	120536	139066	213993	108845	280335	288501	396137	852478	2.76662e+06	3.88589e+06	2.01829e+06	56987.1	0	0	0	0	0	0	0	0
	885					32.4288	228.026			1.802e+06	274642	0	434894	0	98747	698497	702606	527746	268420	288505	436705	395383	568808	906565	1.20242e+06	3.17681e+06	1.69852e+06	350164	78260.2	53223.9	53635.8	53254.7	138300	100315	47064.4	52900.7
	886					32.4384	218.946			0	0	0	0	0	0	0	0	0	5.81142e+06	7.17677e+06	6.14332e+06	1.10652e+07	7.00647e+06	9.19912e+06	3.23649e+06	3.03291e+06	3.81563e+06	107377	266449	86964	45892.6	579074	366679	60385.1	88989	194878
	887					32.4656	657.418			2.11866e+06	2.33868e+06	1.38451e+06	130739	859314	2.79628e+06	2.31428e+06	3.0881e+06	3.78881e+06	650270	291409	469420	558922	0	453250	166851	0	107380	3.08259e+06	8.89026e+06	1.22915e+07	2.35109e+07	2.11921e+07	2.37777e+07	1.3954e+07	1.31809e+07	1.2624e+07
	888			3,4,5-trihydroxy-6-[2-hydroxy-4-(3,5,6,7-tetrahydroxy-4-oxo-4H-chromen-2-yl)phenoxy]oxane-2-carboxylic acid	5.15077	32.4951	495.371			0	0	0	0	0	0	0	0	0	0	0	0	0	0	0	0	0	0	24257.3	84575.2	132360	1.20707e+06	1.01887e+06	1.26735e+06	2.64724e+06	3.39068e+06	2.89872e+06
	889			Kaempferol 3-O-beta-D-xyloside	-11.3496	32.51	419.353			0	0	0	0	0	0	0	0	0	0	0	0	0	0	0	0	0	0	196059	531844	295566	1.85232e+06	2.20316e+06	2.97282e+06	3.8655e+06	4.2784e+06	3.97998e+06
	890					32.5248	154.037			3.08103e+07	3.93959e+07	3.37764e+07	3.84154e+07	2.90285e+07	3.0742e+07	3.37105e+07	4.29964e+07	3.33327e+07	3.27356e+07	3.31352e+07	3.52724e+07	3.25836e+07	3.53479e+07	3.61809e+07	2.18328e+07	2.50514e+07	2.82256e+07	3.37313e+07	5.29138e+07	6.32638e+07	3.41817e+07	5.83604e+07	5.82924e+07	4.51928e+07	3.72291e+07	4.19035e+07
	891					32.5248	642.427			0	0	0	0	0	0	0	0	0	0	0	0	0	0	0	0	0	0	3.29019e+06	3.02925e+06	8.73665e+06	1.02842e+07	6.66685e+06	1.1258e+07	2.30683e+07	666704	467097
	892					32.5248	658.423			399305	312039	278547	0	0	0	0	0	652160	0	0	0	0	0	0	0	0	0	1.40919e+06	3.94225e+06	5.3709e+06	1.06687e+07	9.12475e+06	1.00821e+07	6.33335e+06	6.17639e+06	5.7196e+06
	893			TG(22:6(4Z,7Z,10Z,13Z,16Z,19Z)/22:6(4Z,7Z,10Z,13Z,16Z,19Z)/o-18:0)	-10.7972	32.5248	966.539			0	0	0	0	0	0	0	0	0	0	0	0	0	0	0	0	0	0	1.60589e+06	5.58222e+06	1.14744e+07	1.84757e+07	1.76471e+07	2.49853e+07	1.09163e+07	2.38512e+07	1.24092e+07
	894			1,7-diphospho-1-epi-valienol	-3.40741	32.5442	337.133			571249	0	506529	0	0	0	0	0	0	546243	301844	148144	899580	706182	517526	2.61158e+06	3.24801e+06	2.55507e+06	1.85428e+06	3.67667e+06	3.56805e+06	2.05494e+06	977881	1.37927e+06	848202	676773	319964
	895					32.569	238.145			70256.5	0	29839.6	170541	104246	62853.1	266692	146323	109269	117616	272309	45088.6	1.10931e+06	1.17625e+06	1.18217e+06	1.9787e+06	3.74249e+06	3.35564e+06	150717	81570.3	0	99412.8	0	0	110120	48431.5	755078
	896					32.6504	137.06			0	0	0	0	0	284856	656939	826777	705812	0	517310	399443	703297	956698	952905	1.61121e+06	2.52421e+06	2.57084e+06	568781	343071	512799	1.66994e+06	1.67276e+06	2.13411e+06	5.00138e+06	5.46993e+06	5.44206e+06
	897					32.6504	967.54			0	0	0	0	0	0	0	0	0	0	0	0	0	0	0	0	0	0	893539	2.99014e+06	6.61397e+06	1.05788e+07	9.70987e+06	1.35516e+07	5.88726e+06	1.24598e+07	6.69055e+06
	898					32.6791	965.532			0	0	0	0	0	0	0	0	0	0	0	0	0	0	0	0	0	0	2.46779e+06	7.16011e+06	1.65816e+07	2.4248e+07	2.49928e+07	3.33101e+07	1.60532e+07	3.12132e+07	1.76563e+07
	899					32.7133	91.0295			1.17517e+07	8.73788e+06	8.57162e+06	5.59376e+06	7.58782e+06	5.67939e+06	1.6683e+06	1.61085e+06	8.39928e+06	2.86887e+07	2.57468e+07	1.29241e+06	1.71796e+07	1.4841e+07	1.00562e+06	1.39627e+07	1.62224e+07	1.34388e+07	8.06098e+06	5.49241e+06	6.74852e+06	4.88941e+06	2.75628e+06	3.84898e+06	3.27029e+06	468347	3.21753e+06
	900					32.9016	579.387			0	0	0	0	0	0	0	0	0	0	0	0	0	0	0	0	0	0	1.18138e+06	2.98216e+06	3.04727e+06	5.23518e+06	5.2703e+06	5.08658e+06	3.88059e+06	3.70738e+06	3.33614e+06
	901					33.0122	643.428			0	0	0	0	0	0	0	0	0	0	0	0	0	0	0	0	0	0	2.92279e+06	2.33429e+06	4.95495e+06	3.90076e+06	4.56657e+06	4.92601e+06	6.06183e+06	5.39173e+06	5.44417e+06
	902					33.0903	135.044			1.0938e+06	66755.2	799944	828319	995619	1.32649e+06	1.29132e+06	167134	982109	4.26472e+06	4.6067e+06	1.26589e+07	8.61631e+06	5.27258e+06	5.80421e+06	1.16701e+07	8.69716e+06	3.1933e+07	2.39931e+07	2.05422e+07	1.77963e+07	5.87136e+06	1.23776e+07	1.10514e+07	1.78312e+07	2.5767e+07	2.11564e+07
	903			Aluminum acetoacetate	-7.40216	33.1701	331.228			362756	343616	370899	0	794207	735118	1.0382e+06	539030	796391	1.57516e+06	368338	484137	1.25185e+06	406139	383518	1.70882e+06	1.42673e+06	2.0133e+06	507266	84513	541582	2.93809e+06	2.55141e+06	3.64099e+06	1.88317e+07	1.67019e+07	1.8327e+07
	904					33.1949	151.948			126084	98854.6	221319	1.24477e+06	736493	272308	190230	0	837639	1.02724e+06	433346	1.2042e+06	2.77494e+06	2.24428e+06	2.60929e+06	2.2312e+06	3.04866e+06	574480	6.81554e+06	8.042e+06	6.22278e+06	4.63545e+06	5.17217e+06	6.47777e+06	570147	953766	921991
	905					33.3199	107.05			314125	159653	113667	111946	0	76439.6	14320.5	316493	0	773478	1.07074e+06	1.34535e+06	1.73039e+06	2.07399e+06	1.99616e+06	4.6139e+06	1.46489e+06	2.63291e+06	2.60556e+06	1.05992e+06	1.02348e+06	417583	1.47603e+06	1.11748e+06	2.9063e+06	3.20262e+06	3.66499e+06
	906					33.3538	183.92			66606.5	38703.4	62210.2	0	52145.1	44083.2	202988	106245	107656	1.66618e+07	1.49891e+07	2.9852e+07	4.96527e+07	1.6526e+07	3.93751e+07	1.65316e+07	8.68836e+06	1.02324e+07	0	205218	0	301019	478427	469427	0	0	62532
	907			Ferrous lactate	-3.19896	33.3538	234.992			139493	209152	20093.2	1.12662e+06	209167	147065	175652	203688	493432	1.52955e+06	1.55095e+06	2.22364e+06	1.06521e+07	8.43186e+06	9.97762e+06	1.31255e+07	2.53889e+07	1.57265e+07	1.18676e+06	289138	358378	149135	132966	150071	81925.5	306344	564314
	908					33.3554	801.483			0	0	0	0	0	0	0	0	0	0	0	0	0	0	0	0	0	0	1.6438e+06	3.60032e+06	3.62913e+06	6.98775e+06	6.79959e+06	7.77346e+06	4.91125e+06	5.47426e+06	4.7158e+06
	909					33.4092	741.461			0	0	0	0	0	0	0	0	0	0	0	0	0	0	0	867653	2.10082e+06	5.99888e+06	1.57735e+06	3.48382e+06	3.92822e+06	7.14281e+06	6.91252e+06	8.11298e+06	4.25961e+06	4.97921e+06	4.38158e+06
	910					33.4092	802.488			0	0	0	0	0	0	0	0	0	0	0	0	0	0	0	0	0	0	553640	1.60743e+06	1.49119e+06	3.51612e+06	3.29415e+06	3.54737e+06	2.2779e+06	2.52013e+06	2.18411e+06
	911					33.4109	213.998			7.25569e+06	5.87684e+06	6.24275e+06	1.76975e+07	4.80288e+06	6.82297e+06	2.55365e+06	2.88256e+06	3.35751e+06	1.20495e+06	1.57751e+06	1.22825e+06	2.15314e+06	3.19131e+06	1.55865e+06	3.3672e+06	2.90892e+06	3.20811e+06	5.3424e+06	425461	5.26565e+06	4.05098e+06	2.38722e+06	3.6313e+06	5.76198e+06	5.71723e+06	2.94798e+06
	912					33.4246	742.465			0	0	0	0	129029	0	0	0	0	0	0	0	0	0	0	0	642810	2.50495e+06	689536	1.4565e+06	1.81666e+06	3.39714e+06	3.12546e+06	3.37274e+06	2.00102e+06	2.11036e+06	1.87346e+06
	913					33.4467	582.405			0	0	0	0	0	0	0	0	0	0	0	0	0	0	0	0	0	0	3.38076e+06	4.82216e+06	4.89706e+06	5.53468e+06	6.11268e+06	6.58702e+06	8.57394e+06	6.60127e+06	1.34925e+07
	914					33.4467	613.392			0	0	0	0	0	0	0	0	0	0	0	0	0	0	0	0	0	0	1.16771e+06	1.69957e+06	1.56124e+06	3.17492e+06	2.37954e+06	3.05764e+06	4.03972e+06	3.53471e+06	3.93355e+06
	915					33.4467	777.439			0	0	0	0	0	0	0	0	0	0	0	0	0	0	0	0	0	0	57650.8	729541	297556	960513	1.2861e+06	1.209e+06	962998	936725	1.08043e+06
	916					33.4524	431.14			0	0	0	0	0	0	22436.7	0	31811.1	5.60691e+06	4.64913e+06	3.61706e+06	5.99951e+06	7.08398e+06	7.94158e+06	5.49961e+06	3.94539e+06	3.60757e+06	0	0	0	0	0	0	68888.3	92096.2	120796
	917					33.4682	223.134			715113	437902	121895	475478	1.05735e+07	5.58435e+06	994271	1.07258e+06	1.0535e+06	461698	993803	1.45478e+06	1.90392e+06	1.26676e+06	1.22859e+06	3.90752e+06	3.77566e+06	3.68612e+06	1.3391e+06	644319	731355	1.3006e+06	810938	1.425e+06	2.34682e+06	2.94091e+06	3.41294e+06
	918					33.4996	581.402			0	0	0	0	0	0	0	0	0	0	0	0	0	0	0	0	0	0	7.50582e+06	1.04699e+07	1.12902e+07	1.27336e+07	1.30914e+07	1.61585e+07	1.96338e+07	1.58916e+07	2.64816e+07
	919					33.4996	614.396			0	0	0	0	0	0	0	0	0	0	0	0	0	0	0	0	0	0	119226	720245	291751	1.46262e+06	1.06081e+06	1.45002e+06	1.75762e+06	1.23828e+06	1.58623e+06
	920					33.6538	675.307			0	0	0	303606	0	94149.3	0	0	0	411247	584921	654035	2.98147e+06	2.41076e+06	3.35692e+06	3.03074e+06	3.06939e+06	3.29014e+06	0	0	0	0	0	0	0	0	0
	921					33.7325	119.976			3.43563e+06	1.08198e+06	1.75082e+06	2.88314e+06	5.12631e+06	6.80258e+06	1.75688e+07	1.61194e+07	1.69772e+07	2.27243e+07	3.43455e+07	1.85029e+07	2.34326e+07	1.82602e+07	2.77872e+07	2.39673e+07	2.90163e+07	2.75188e+07	1.49368e+08	1.93874e+08	1.96264e+08	6.69686e+07	7.69996e+07	7.51294e+07	4.6257e+07	4.17764e+07	4.70517e+07
	922			ADP-5-ethyl-4-methylthiazole-2-carboxylate	-23.7429	33.7325	597.395			0	0	0	0	0	0	80353.8	0	0	0	0	0	0	0	0	0	0	0	5.03606e+06	1.24132e+07	1.30224e+07	3.20115e+07	2.76443e+07	3.20972e+07	5.68172e+07	8.66268e+07	6.88986e+07
	923					33.8821	259.013			1.01636e+06	1.17559e+06	911305	5.82871e+07	1.33118e+06	1.42486e+06	4.21631e+06	2.92542e+06	3.4262e+06	0	0	65452	3.33476e+06	3.45977e+06	6.26132e+06	5.30644e+06	1.87202e+07	6.55303e+06	0	0	0	0	0	62812.3	56345.7	0	0
	924					33.9811	598.4			23966.7	60630.7	109989	0	79742.5	52333.2	20031.3	35300.6	31901.9	35678.4	62698.2	38905.4	0	0	0	0	0	0	1.86725e+06	5.4677e+06	5.51127e+06	1.3817e+07	1.24229e+07	1.39867e+07	2.52949e+07	3.62364e+07	3.05152e+07
	925					34.0842	474.223			7.18204e+06	7.21492e+06	8.56729e+06	6.90191e+06	6.98128e+06	7.6065e+06	8.70657e+06	7.0414e+06	7.78869e+06	1.06015e+07	5.99902e+06	4.66954e+06	5.3007e+06	5.01972e+06	6.22375e+06	3.53544e+06	1.23235e+06	2.5965e+06	1.02839e+07	8.34637e+06	5.85033e+06	128234	117888	70731.8	185567	134928	124788
	926					34.1212	473.218			2.68232e+07	2.66775e+07	3.28848e+07	2.65448e+07	2.29099e+07	2.98946e+07	3.03178e+07	2.7955e+07	2.98298e+07	3.93037e+07	2.29568e+07	260672	1.90762e+07	2.05842e+07	2.35556e+07	1.29183e+07	6.60121e+06	9.14987e+06	3.62439e+07	3.02274e+07	2.21067e+07	935324	428413	424976	597604	436173	518871
	927					34.2141	80.9645			78511.2	2.80213e+06	1.04852e+06	2.30822e+06	2.28613e+06	2.91485e+06	1.77841e+06	3.60554e+06	4.83955e+06	994692	588393	4.02152e+06	1.75394e+06	1.62291e+06	1.33773e+06	3.44164e+06	2.48436e+06	2.44384e+06	3.84522e+06	5.82357e+06	3.69328e+06	3.11901e+06	2.98126e+06	4.01005e+06	515128	483593	1.02307e+06
	928					34.2317	186.974			30577.1	44650.1	101743	614569	563488	518066	960364	882124	789894	344724	772477	768085	2.04765e+06	4.85329e+06	1.45807e+06	9.59814e+06	7.94805e+06	5.82751e+06	3.15695e+06	3.87283e+06	3.2908e+06	3.15151e+06	2.38804e+06	3.29548e+06	1.1053e+06	759151	1.479e+06
	929					34.2385	240.132			3.64906e+06	1.92822e+06	2.63121e+06	0	5.60862e+06	4.26803e+06	3.53819e+06	3.17954e+06	3.06608e+06	1.11908e+07	7.68231e+06	1.194e+07	1.44767e+07	7.49192e+06	8.57116e+06	5.61412e+06	7.9438e+06	7.7189e+06	1.3333e+07	8.00695e+06	1.31011e+07	5.47665e+06	8.98196e+06	9.79284e+06	8.71769e+06	1.22547e+07	7.4545e+06
	930					34.2392	250.157			1.56109e+07	267644	96821.4	0	716176	3.6893e+07	3.73708e+07	964143	600237	4.79851e+07	2.46441e+07	2.547e+07	2.31487e+07	435264	242212	3.39459e+07	636584	976503	1.95683e+07	1.29093e+07	2.48706e+07	6.08989e+06	8.10157e+06	8.45061e+06	6.17574e+06	7.37545e+06	5.99879e+06
	931					34.251	643.28			0	0	0	0	68515.7	41981.6	39456.9	57591.7	52986.8	2.4529e+06	3.61052e+06	2.40729e+06	4.747e+06	4.81247e+06	5.33736e+06	4.01027e+06	2.58326e+06	3.73926e+06	1.86281e+06	1.15241e+06	1.31113e+06	3.25043e+06	3.39493e+06	3.36898e+06	2.46272e+06	2.22517e+06	2.36921e+06
	932					34.251	644.284			0	0	0	0	0	19514.3	0	43950.8	0	594114	1.21608e+06	908210	2.04734e+06	1.63335e+06	1.94777e+06	1.47754e+06	1.29641e+06	1.06542e+06	418972	459842	0	1.30038e+06	1.16385e+06	1.08345e+06	900210	651237	452616
	933					34.2628	239.129			2.95265e+07	1.43585e+07	1.98238e+07	4.19809e+07	4.11713e+07	2.98084e+07	2.93202e+07	2.76101e+07	2.21986e+07	8.32135e+07	5.78535e+07	8.81852e+07	1.10402e+08	5.4948e+07	6.09528e+07	5.4862e+07	7.50769e+07	6.31198e+07	8.84522e+07	5.38065e+07	9.16564e+07	4.40054e+07	7.17885e+07	7.55185e+07	6.40079e+07	9.11163e+07	5.0018e+07
	934					34.2628	690.45			0	0	0	0	27139.6	0	0	0	0	0	0	0	0	0	0	0	0	0	537371	883414	620002	2.30748e+06	1.55343e+06	1.75056e+06	7.21709e+06	6.91938e+06	6.7469e+06
	935					34.2939	121.971			1.21172e+06	2.52953e+06	1.2282e+06	2.58435e+06	1.97779e+06	1.602e+06	1.32396e+06	1.77969e+06	2.21044e+06	4.36312e+06	3.72431e+06	3.56755e+06	4.67691e+06	3.14724e+06	4.98103e+06	5.14156e+06	3.82243e+06	3.18277e+06	7.78644e+06	8.02346e+06	9.73029e+06	4.92722e+06	2.61382e+06	2.34443e+06	1.53758e+06	1.26624e+06	2.26639e+06
	936					34.3026	243.139			551495	0	175218	198298	421704	1.08307e+06	358627	752556	733470	43260.8	268143	999836	0	0	0	357918	235222	672329	4.46691e+06	4.21244e+06	5.1913e+06	3.39714e+06	5.08937e+06	6.47656e+06	3.01015e+06	2.46839e+06	2.35202e+06
	937					34.3069	689.447			0	0	0	0	0	0	0	0	0	0	0	0	0	0	0	0	0	0	971111	1.41175e+06	1.66743e+06	4.38121e+06	2.8765e+06	3.55157e+06	1.43693e+07	1.33929e+07	1.3656e+07
	938					34.3621	226.987			3.14269e+06	4.39756e+06	3.36025e+06	1.28951e+07	9.25669e+06	8.94101e+06	2.59027e+07	1.44761e+07	1.95245e+07	1.65624e+06	1.64353e+06	1.49078e+06	1.78103e+07	2.0363e+07	3.1639e+07	5.38885e+07	7.94908e+07	5.37977e+07	953435	406437	737101	1.71303e+06	557854	470614	243654	355186	451838
	939					34.4044	463.991			734446	952064	2.62171e+06	592750	536795	575635	908817	1.36553e+06	905718	431266	504393	621734	508916	329897	233449	0	155315	0	0	0	0	0	0	0	0	0	0
	940					34.4156	193.087			800793	1.75251e+06	2.36039e+06	4.21599e+06	1.33901e+06	1.06097e+06	3.09713e+06	1.67102e+06	1.44148e+06	4.52308e+06	2.79568e+06	1.79879e+06	4.83262e+06	4.41149e+06	1.23402e+06	6.51584e+06	5.12099e+06	4.17194e+06	1.71264e+06	1.26409e+06	1.14706e+06	2.55803e+06	1.58936e+06	1.81542e+06	3.49848e+06	2.21151e+06	3.11508e+06
	941					34.6895	242.221			0	3.19831e+06	514773	163206	778185	811800	0	490927	1.51117e+06	4.86269e+06	3.64846e+06	2.93463e+06	513567	2.9244e+06	1.61069e+06	2.19603e+06	1.1052e+06	2.0916e+06	531209	1.93989e+06	1.09272e+06	1.33576e+06	558506	353379	2.53099e+06	1.61917e+06	2.49795e+06
	942					34.7531	804.458			0	0	50218.9	0	0	0	0	0	0	0	0	0	0	716442	808478	448660	219180	182061	1.83023e+07	2.76333e+07	2.06455e+07	4.45548e+07	4.38834e+07	4.73076e+07	4.55418e+07	4.59095e+07	4.41651e+07
	943					34.9145	227.092			177642	123473	287937	1.85211e+06	1.47271e+06	1.39316e+06	4.29231e+06	1.59722e+06	1.00425e+06	405737	1.95499e+06	1.80241e+06	5.21949e+06	4.81354e+06	4.19335e+06	2.75196e+07	3.00558e+07	2.75464e+07	325983	103488	0	509576	246256	0	3.00881e+06	2.26932e+06	2.5917e+06
	944					34.933	676.309			14348.6	9913.39	0	0	0	0	0	15474.1	15460.2	50848.1	250567	150647	1.43619e+06	926889	1.38862e+06	660589	1.15413e+06	805043	0	0	0	0	0	0	0	0	0
	945					34.933	690.318			0	0	0	0	0	0	0	0	0	340292	386751	569945	2.56179e+06	2.1318e+06	2.30657e+06	258011	902697	1.03224e+06	0	0	0	0	179763	0	0	0	0
	946					34.9791	110.975			3.53794e+06	4.24371e+06	4.01663e+06	3.76303e+06	8.78973e+06	1.07025e+07	1.70349e+07	1.52421e+07	1.49472e+07	3.85185e+07	5.04315e+07	5.13715e+07	6.60573e+07	7.411e+07	9.49878e+07	2.04843e+08	2.67338e+08	1.59561e+08	1.10214e+08	1.22679e+08	1.29311e+08	1.17301e+08	7.85323e+07	5.71116e+07	8.00459e+07	6.71035e+07	7.33744e+07
	947					34.9997	430.03			251119	55030.5	500366	0	200431	153264	572144	487694	529784	73261.5	130808	105542	63336.6	138420	0	0	0	0	0	0	0	0	0	0	0	0	0
	948					35.0295	430.173			97522.9	73568	60268.4	0	369709	382556	822241	982717	918683	0	0	0	0	0	0	0	0	0	0	0	0	403642	181635	244206	1.50767e+06	1.07637e+06	1.56805e+06
	949					35.1703	297.021			0	0	0	3.46744e+06	0	16756.5	0	16914.3	84787	535465	501413	669593	972654	755329	302728	0	0	0	299364	369727	72854.4	77901.8	0	0	0	0	0
	950			Cryolite	6.10173	35.3532	210.95			8.44335e+07	7.84477e+07	9.10546e+07	0	1.02727e+08	7.05866e+07	1.01005e+06	1.26253e+08	1.30098e+08	1.32254e+07	371629	137333	1.60656e+07	0	5.40273e+06	0	1.43045e+07	1.04269e+07	2.06866e+07	1.37711e+07	3.59587e+07	1.04727e+07	8.68168e+06	6.69852e+06	1.3244e+07	0	44851.1
	951					35.5952	400.162			52228.8	87448.3	83399.5	271566	337688	266975	366861	484301	493904	57712.6	27541.7	0	156353	0	0	0	770107	559352	319579	253246	97532.3	197103	0	103119	295480	304361	134641
	952					35.636	171.013			2.17784e+06	1.76254e+06	2.78744e+06	1.56231e+06	2.57168e+06	1.969e+06	3.34261e+06	2.32767e+06	3.03058e+06	2.01441e+07	2.02249e+07	1.56029e+07	3.25137e+07	4.00691e+07	5.77022e+07	2.50106e+08	1.64598e+08	1.89935e+08	1.829e+06	1.11433e+06	1.24277e+06	1.52644e+06	0	5.12621e+06	0	1.96318e+06	359657
	953					35.7947	169.017			1.94391e+06	143568	208963	3.03742e+06	2.04363e+06	2.8691e+06	5.56388e+06	4.81183e+06	4.53559e+06	2.22614e+07	1.93725e+07	1.12651e+07	7.76869e+08	9.29607e+08	1.34499e+09	5.77796e+09	3.99266e+09	4.51426e+09	215567	145119	100498	0	0	0	0	0	288106
	954			2-Aminoethylarsote	9.67598	35.8025	170.02			270131	218664	12610.7	2.01585e+07	370579	1.38102e+06	555596	1.00574e+06	854479	346441	802626	497445	3.17491e+07	3.93099e+07	6.06351e+07	2.54367e+08	1.76662e+08	1.93116e+08	0	292668	62375.5	62724.4	56394.7	0	136421	0	198998
	955					35.8204	444.189			210553	131378	108042	4.63916e+06	396780	58323.4	1.01061e+06	790397	762302	0	0	0	0	0	0	52785.7	0	457260	0	0	0	0	0	0	0	0	0
	956					35.8204	486.199			34147.7	37917	39413.4	620864	476208	604216	463040	574980	566570	0	0	0	0	0	0	0	0	0	0	0	561730	0	0	0	0	0	0
	957					35.9823	269.249			2.30699e+06	2.04505e+07	6.68644e+06	177369	9.64152e+06	9.21262e+06	4.16257e+06	1.07345e+07	9.85124e+06	3.39214e+07	1.79984e+07	1.42301e+07	2.61136e+07	2.60247e+07	1.24424e+07	1.59502e+07	1.65638e+07	1.93227e+07	2.75777e+06	5.90689e+06	6.84561e+06	4.68621e+06	3.9842e+06	2.21258e+06	8.62981e+06	5.03602e+06	9.95278e+06
	958					36.0437	247.171			1.62441e+06	1.73382e+06	2.27847e+06	2.17012e+06	1.29218e+06	1.23652e+06	8.04872e+06	8.89911e+06	6.76232e+06	2.70815e+06	2.66555e+06	1.84476e+06	2.18314e+06	2.18413e+06	3.41479e+06	4.1667e+06	2.93926e+06	3.11667e+06	1.93549e+08	1.70252e+08	2.26223e+08	1.24044e+08	1.95287e+08	1.76588e+08	1.03569e+08	1.10913e+08	1.30782e+08
	959					36.1302	428.193			101395	161044	111830	0	335950	495096	1.21771e+06	1.20603e+06	1.08668e+06	112876	0	29935.4	438527	60577.8	0	0	0	94904.8	0	0	0	0	0	0	283478	253097	338515
	960					36.586	150.056			0	0	0	0	0	0	0	0	0	1.63715e+06	519157	169782	9.64088e+07	1.13273e+08	1.18992e+08	2.78936e+08	2.31116e+08	2.62845e+08	1.17404e+07	1.07776e+07	8.68368e+06	2.01225e+07	2.29956e+07	1.63454e+07	7.66527e+07	6.40241e+07	7.29723e+07
	961					36.8924	146.965			2.20403e+08	4.75194e+08	2.39728e+08	2.04854e+08	3.39863e+08	2.06847e+08	1.97588e+08	2.22418e+08	3.015e+08	1.40228e+08	7.65143e+07	9.42676e+07	5.55384e+07	7.30536e+07	7.46605e+07	1.53965e+07	2.0706e+07	1.57397e+07	1.06635e+08	8.68141e+07	8.94441e+07	1.28658e+08	8.40759e+07	7.90119e+07	7.05805e+07	1.19624e+08	7.84498e+07
	962					36.8924	209.949			5.34942e+08	6.17562e+08	7.6258e+08	1.56844e+07	8.45825e+08	5.75725e+08	1.08724e+07	1.0326e+09	1.09042e+09	1.14281e+08	4.69081e+06	4.33886e+06	1.59942e+08	2.92653e+06	5.48884e+07	2.4192e+06	5.6862e+07	4.94445e+07	1.278e+08	3.19941e+08	1.48645e+08	9.17594e+07	6.54973e+07	6.557e+07	8.33304e+07	470351	393292
	963					37.0227	362.1			37025.6	0	17478.2	91558.6	37345.8	104395	156111	136020	123110	0	0	0	1.68965e+06	848810	912134	2.73345e+06	4.59781e+06	4.19413e+06	0	0	0	0	0	0	0	0	0
	964					37.0227	580.299			0	0	0	0	47695.4	69931.1	70494.2	149168	79899	0	0	0	0	0	0	0	0	0	0	0	0	0	0	0	0	0	0
	965					37.2368	183.102			83529.1	99468	296875	0	547200	365634	447518	457847	279431	2.23224e+06	3.79631e+06	2.86839e+06	2.21082e+06	1.62932e+06	1.77205e+06	2.64672e+06	2.12843e+06	3.21852e+06	8.59344e+06	2.19048e+06	3.06071e+06	1.71278e+06	1.60983e+06	1.74126e+06	5.66663e+06	3.37383e+06	2.0233e+06
	966					37.2583	576.267			0	0	0	0	67091.9	133292	23151.3	71028.2	0	0	0	0	0	0	0	0	0	0	194460	0	0	0	0	0	0	0	0
	967			2-Amino-4-hydroxy-6-(D-erythro-1,2,3-trihydroxypropyl)-7,8-dihydropteridine	-7.21086	37.3359	256.236			1.04847e+07	1.74965e+07	1.58439e+07	1.3823e+06	3.75312e+07	2.33494e+07	2.9196e+07	1.8487e+07	1.97033e+07	2.71268e+08	1.78299e+08	1.66599e+08	2.62521e+08	2.25507e+08	1.79301e+08	1.56146e+08	1.61853e+08	1.94066e+08	2.98533e+07	6.42614e+07	4.5272e+07	3.07764e+07	4.74037e+07	3.73336e+07	2.54213e+07	3.66946e+07	4.8242e+07
	968					37.3761	176.035			220222	493997	403303	2.54184e+06	2.16841e+06	1.21209e+06	1.76271e+06	1.50981e+06	2.91135e+06	492779	1.21102e+06	359499	1.80218e+06	1.9876e+06	1.76849e+06	2.02261e+06	2.79775e+06	3.06702e+06	87426	97883.4	44885.1	115600	132618	113685	508538	633301	560981
	969					37.4111	240.902			852071	875976	1.3618e+06	59979.2	2.64945e+06	2.23401e+06	708402	3.13146e+06	1.48575e+06	31974.5	249643	114924	0	0	0	0	0	0	0	0	0	0	0	0	0	0	0
	970					37.4646	243.899			1.90176e+07	1.88499e+07	1.23705e+07	2.4865e+07	1.10109e+07	8.99589e+06	1.25181e+07	1.41821e+07	2.14618e+07	1.35317e+06	2.65992e+06	1.24903e+07	1.50369e+06	4.96326e+06	1.88219e+06	159391	646103	0	402576	1.02418e+06	189142	247133	0	554618	97585.4	191827	369755
	971			TG(15:0/16:1(9Z)/24:1(15Z))	-11.6454	37.519	902.493			0	0	0	0	0	0	0	0	0	0	0	0	0	0	0	0	0	0	0	0	0	49953.9	0	0	0	0	0
	972					37.5435	140.983			1.49866e+06	1.66646e+06	106634	663512	417026	507831	625723	609820	606413	7.94159e+07	4.53311e+07	5.77153e+07	6.70819e+07	3.76144e+07	7.0399e+07	3.02065e+07	3.43256e+07	2.901e+07	4.55264e+07	2.63858e+07	2.18501e+07	3.69805e+07	2.00942e+07	1.60511e+07	1.71787e+07	2.95418e+07	1.6759e+07
	973					37.5543	155.021			1.15853e+06	1.57913e+06	1.33835e+06	468459	2.61236e+06	908421	690111	1.11359e+06	1.11594e+06	2.28955e+07	2.42607e+07	2.50895e+07	8.50159e+07	9.03141e+07	1.19161e+08	4.62074e+08	3.92517e+08	4.56522e+08	1.41218e+07	1.38964e+07	1.33245e+07	1.11828e+07	1.22039e+07	1.06245e+07	1.03157e+07	1.13051e+07	9.77315e+06
	974					37.5639	842.495			0	0	0	0	0	0	0	0	0	0	0	0	0	0	0	0	0	0	436566	1.64606e+06	2.46431e+06	2.68292e+06	3.28956e+06	1.8782e+06	3.9237e+06	4.80513e+06	4.84286e+06
	975			TG(15:0/18:0/o-18:0)	3.56157	37.6553	836.447			0	0	0	0	0	0	0	0	0	0	0	0	0	0	0	0	0	0	0	0	0	0	0	0	0	0	0
	976					37.7451	449.151			2.69626e+06	2.79522e+06	3.68286e+06	5.22114e+06	3.19405e+06	3.35293e+06	4.46717e+06	3.14904e+06	3.43054e+06	1.39686e+07	6.66985e+06	5.67776e+06	1.9914e+07	9.97782e+06	1.25558e+07	1.29478e+07	7.51115e+06	1.8383e+07	612261	498660	343169	0	0	53687.5	156498	157716	295328
	977					37.7673	304.236			9290.36	0	0	715638	0	450753	315193	498291	707919	0	0	179469	0	0	0	0	0	0	5.31891e+07	6.50323e+07	7.61826e+07	3.97491e+07	1.76093e+07	5.30513e+07	3.03292e+07	3.26013e+07	1.44865e+07
	978					37.8004	385.104			133744	122142	54140.8	522434	264547	113680	489158	466982	402540	507540	2.68361e+06	2.36267e+06	7.82493e+06	7.88273e+06	5.88676e+06	1.92115e+06	4.96969e+06	4.91445e+06	0	0	0	0	0	0	103634	0	87635.7
	979					38.0014	578.283			0	0	0	14581.5	0	46801.1	0	52226.8	71440	0	0	0	450557	304557	0	0	0	0	0	0	0	0	0	0	0	0	0
	980					38.0153	211.946			8.0917e+07	8.82612e+07	1.1052e+08	0	1.2155e+08	8.2792e+07	1.03043e+06	1.50022e+08	1.55908e+08	7.84838e+06	0	0	0	0	0	0	0	0	0	0	0	0	0	0	0	0	0
	981					38.0565	208.397			641770	566013	676058	0	588385	401365	0	735103	762198	0	0	0	0	0	0	0	0	0	0	0	0	0	0	0	0	0	0
	982					38.0737	841.481			0	0	0	0	0	0	0	0	0	0	0	0	0	0	0	0	0	0	1.74178e+06	5.35111e+06	8.07747e+06	5.95978e+06	6.56035e+06	5.82501e+06	1.10246e+07	1.22809e+07	9.96087e+06
	983			Adenophostin B	-12.0409	38.0977	712.357			0	0	0	0	0	0	0	0	0	0	0	0	0	0	0	0	0	0	0	0	0	0	0	0	955761	838512	958359
	984					38.0977	858.49			0	0	0	0	0	0	0	0	0	0	0	0	0	0	0	0	0	0	76849.8	77377.1	0	617694	199335	0	404573	0	253169
	985					38.1014	236.105			446307	1.06928e+06	327013	5.77662e+06	1.01661e+06	1.66211e+06	1.55328e+06	1.45161e+06	3.05717e+06	1.01543e+07	8.38486e+06	7.91818e+06	7.47188e+06	1.22557e+07	9.4753e+06	8.23509e+06	8.76389e+06	5.06456e+06	1.90047e+06	9.85527e+06	1.38881e+07	2.02556e+07	1.80293e+07	2.0175e+07	1.00945e+07	1.09832e+07	1.53083e+07
	986					38.1051	816.503			0	0	0	0	0	0	0	0	0	0	0	0	1.90455e+06	2.06176e+06	1.65055e+06	1.08424e+06	2.36265e+06	4.71771e+06	5.02359e+07	2.16895e+08	4.61003e+08	2.67713e+08	3.0751e+08	3.37983e+08	1.43969e+08	1.82818e+08	1.33324e+08
	987					38.1149	838.463			0	0	0	0	0	0	0	0	0	0	0	0	0	0	0	0	0	0	0	0	94943.1	469673	178588	0	1.81804e+06	1.84599e+06	2.11079e+06
	988					38.1149	840.48			0	8366.76	0	0	0	0	0	0	0	0	0	0	0	0	0	0	0	0	1.18811e+06	6.02217e+06	6.40251e+06	6.95156e+06	6.96316e+06	6.56693e+06	9.09085e+06	1.08822e+07	7.69844e+06
	989					38.1274	225.927			1.69225e+07	1.81817e+07	2.14096e+07	1.21365e+07	1.88858e+07	1.49719e+07	1.13501e+07	1.91347e+07	2.81052e+07	2.83897e+06	4.62379e+06	5.22795e+06	2.99263e+06	1.7973e+06	2.1488e+06	0	238347	0	978323	741707	800038	483509	221623	231024	1.08412e+06	125779	166292
	990					38.1386	817.515			56463.2	89948.1	0	0	141043	89426.5	12843.5	63214.9	50027.9	457053	0	162652	3.33956e+06	4.17202e+06	3.0018e+06	2.81451e+06	3.54548e+06	1.18624e+06	3.47759e+07	1.44255e+08	2.28177e+08	3.6576e+08	3.77822e+08	4.06626e+08	3.21558e+08	3.46948e+08	2.70424e+08
	991					38.1386	818.52			0	0	0	0	68228.2	0	0	36652.3	0	0	0	189456	1.66486e+06	1.90542e+06	1.84809e+06	1.33828e+06	2.20827e+06	263880	1.35216e+07	5.08383e+07	1.02973e+08	1.57812e+08	1.64975e+08	1.79642e+08	1.41625e+08	1.52414e+08	1.17951e+08
	992					38.172	557.459			0	0	0	0	0	0	0	0	0	0	0	0	0	0	0	0	0	0	8.54135e+06	1.40857e+07	1.09901e+07	9.02301e+06	1.25414e+07	1.37571e+07	8.0394e+06	5.81169e+06	5.31425e+06
	993					38.172	815.502			73330.9	0	22745.4	0	204071	0	0	0	0	0	0	0	4.26241e+06	5.01532e+06	3.66454e+06	2.45915e+06	5.34164e+06	9.09074e+06	8.88054e+07	4.67371e+08	7.8302e+08	5.95288e+08	6.65975e+08	7.44331e+08	3.16872e+08	4.00549e+08	2.95263e+08
	994					38.2289	294.179			0	0	0	300851	0	0	12437.9	0	0	3.79942e+06	2.70821e+06	3.33865e+06	3.49253e+06	5.18208e+06	4.08246e+06	3.11747e+06	3.73362e+06	2.57477e+06	1.5009e+06	4.28313e+06	1.49484e+06	2.67896e+06	2.04779e+06	2.39907e+06	2.92997e+06	3.11597e+06	4.40454e+06
	995					38.3175	244.897			1.43267e+07	1.39233e+07	1.23926e+07	1.49364e+07	7.62276e+06	6.28626e+06	1.02547e+07	1.03184e+07	2.17403e+07	589666	1.16424e+06	3.59406e+06	1.43806e+06	1.03385e+06	908691	127527	202926	0	183273	0	0	63684.4	0	0	0	0	0
	996			Ferricyanide	-14.0795	38.3366	212.954			1.14577e+06	1.2142e+06	1.2896e+06	4.83803e+06	1.58265e+06	1.12875e+06	68967.2	1.18559e+06	1.03897e+06	1.94534e+06	2.41699e+06	2.15342e+06	5.56003e+06	5.61141e+06	4.95357e+06	1.30048e+07	1.3431e+07	1.30186e+07	1.38883e+06	991077	1.99609e+06	926663	1.3757e+06	143937	2.17984e+06	1.66616e+06	3.73585e+06
	997					38.3366	213.951			1.61479e+06	1.64064e+06	2.08404e+06	1.43228e+07	2.71717e+06	1.55549e+06	36310	2.58399e+06	2.76029e+06	1.217e+06	1.6119e+06	1.45979e+06	3.41432e+06	3.43917e+06	2.01352e+06	6.21178e+06	4.62915e+06	5.05813e+06	991636	1.89639e+06	2.67657e+06	999744	575411	558848	2.11959e+06	2.21523e+06	1.93945e+06
	998			Clodronate	-18.8534	38.3479	245.895			7.33728e+06	7.99652e+06	6.656e+06	9.96623e+06	4.23853e+06	5.12886e+06	6.40238e+06	5.43836e+06	1.14623e+07	411591	931823	4.36122e+06	545804	1.10849e+06	397760	0	0	0	98536.9	0	0	57931.7	0	0	0	0	0
	999					38.3586	167.931			4.08512e+06	6.29126e+06	5.52487e+06	5.12329e+06	5.29151e+06	4.55416e+06	4.5201e+06	3.45563e+06	4.51428e+06	323741	0	102808	597603	839216	1.50725e+06	3.48101e+06	2.3858e+06	3.90115e+06	729530	913782	762458	1.24202e+06	814176	763234	459389	575142	450659
	1000					38.3947	130.944			0	1.43769e+06	0	862540	0	723483	0	0	0	2.04477e+06	3.31495e+06	4.54613e+06	2.07562e+06	2.83083e+06	2.8498e+06	2.83388e+06	313321	752647	749625	1.65461e+06	838226	1.52452e+06	1.18161e+06	916540	1.4583e+06	2.56606e+06	2.28217e+06
	1001					38.3947	174.056			0	0	0	470748	33142.6	746636	418325	281240	210373	2.8452e+06	2.07213e+06	2.66526e+06	8.63882e+06	8.44667e+06	7.11227e+06	8.20718e+06	8.51631e+06	1.07617e+07	0	140861	0	0	39816.8	0	120812	248410	59078.2
	1002					38.3972	130.992			1.09792e+06	1.61119e+06	1.343e+06	896728	1.12958e+06	1.07505e+06	1.32807e+06	1.07257e+06	1.10511e+06	1.29601e+06	1.37698e+06	905840	2.38482e+06	2.2536e+06	2.24266e+06	3.10407e+06	3.93321e+06	3.83064e+06	1.12413e+06	1.23259e+06	565992	1.11938e+06	825275	894446	1.66933e+06	962389	1.50561e+06
	1003					38.4186	147.962			1.8672e+06	2.73329e+06	2.01917e+06	1.02841e+06	2.24133e+06	1.49249e+06	1.47107e+06	1.02933e+06	1.78571e+06	2.04281e+06	1.96845e+06	1.84772e+06	3.62351e+06	3.31772e+06	3.44426e+06	7.23749e+06	1.04158e+07	9.05942e+06	5.93829e+06	4.67135e+06	3.75873e+06	3.92805e+06	5.0456e+06	4.22239e+06	4.57628e+06	3.04126e+06	4.41421e+06
	1004					38.4186	161.913			2.23792e+07	2.40426e+07	3.2298e+07	3.48187e+07	2.51996e+07	2.02739e+07	4.55428e+07	1.61868e+07	2.86961e+07	818869	2.70484e+06	6.40956e+06	706184	2.15645e+06	1.09424e+06	240765	0	234468	229451	86023	75492.2	0	0	0	0	148156	243488
	1005			Sodium iodate	23.0649	38.4186	198.904			5.70859e+06	5.55987e+06	4.49641e+06	5.76574e+06	4.43951e+06	3.61245e+06	4.35111e+06	3.78227e+06	8.65385e+06	68961.2	88685.5	320683	0	0	0	0	0	0	0	0	0	64155.4	0	0	0	0	0
	1006					38.4247	655.262			0	0	0	1.07766e+06	0	0	0	0	0	0	0	0	0	0	0	0	0	0	0	0	0	0	0	0	0	0	0
	1007					38.477	654.258			0	0	0	9.13274e+06	0	0	0	0	0	0	0	0	0	0	0	0	0	0	0	0	0	0	0	0	0	0	0
	1008					38.4791	854.459			0	0	0	0	0	0	0	0	0	0	0	0	0	0	0	0	0	0	0	1.07281e+06	0	0	0	1.34772e+06	2.97839e+06	1.87726e+06	431784
	1009					38.5168	123.045			327351	147183	121010	1.69691e+06	125376	433047	181463	427657	491398	474985	876639	791902	1.44538e+06	1.62047e+06	1.79704e+06	2.97894e+06	3.40014e+06	4.523e+06	1.89812e+06	1.86474e+06	4.64535e+06	829086	1.92702e+06	1.89694e+06	1.0984e+06	2.37162e+06	2.58826e+06
	1010					38.521	202.026			0	0	0	78793.1	0	0	11065.7	0	0	9.57211e+06	109427	124724	1.71164e+07	200389	4.55925e+06	359242	1.22878e+07	1.01481e+07	9.57612e+06	7.14699e+06	7.26562e+06	6.16785e+06	2.61987e+06	4.48559e+06	7.53632e+06	58994.5	66564.5
	1011					38.5376	859.494			0	0	0	265545	0	0	0	0	0	0	0	0	0	0	0	0	0	0	0	0	0	143387	0	0	0	0	87693.3
	1012					38.5388	855.461			0	0	0	0	0	0	0	0	0	0	0	0	0	0	0	0	0	0	0	0	0	0	0	0	827530	802898	909441
	1013					38.5496	401.1			126726	121089	53545.3	785362	75248.1	346218	461673	610254	642600	4.31954e+06	3.53559e+06	3.83736e+06	1.6216e+07	1.49625e+07	9.42828e+06	1.21485e+07	5.60243e+06	1.5385e+07	0	0	0	0	0	0	215741	0	0
	1014					38.5506	156.066			0	0	0	319728	0	0	26275.7	48930.3	62730.8	949376	1.53977e+06	1.4362e+06	2.94151e+06	2.80723e+06	2.59671e+06	6.16354e+06	6.49906e+06	6.97994e+06	183502	0	0	168525	198407	0	6.60309e+06	1.22426e+06	2.46151e+06
	1015					38.5626	209.038			500734	595520	618106	3.24652e+06	287011	417087	112055	704618	677953	2.36515e+06	3.35408e+06	3.40171e+06	2.35985e+06	2.64053e+06	2.90176e+06	2.76402e+06	4.07493e+06	3.24364e+06	1.11776e+06	468660	138964	0	0	0	166652	224570	837637
	1016					38.5757	558.462			0	0	0	0	0	0	0	0	0	0	0	0	0	0	0	0	0	0	2.98398e+06	5.7349e+06	6.64348e+06	3.73298e+06	5.84746e+06	6.92593e+06	3.34495e+06	3.42282e+06	3.50525e+06
	1017					38.6079	793.516			670073	748240	364582	0	1.70936e+06	1.50219e+06	355259	1.29224e+06	1.16797e+06	0	0	318309	1.04556e+06	1.54669e+06	424568	542936	630744	0	2.41735e+06	1.33097e+07	2.54179e+07	2.07856e+07	2.8149e+07	3.49376e+07	1.92823e+07	2.36535e+07	1.7804e+07
	1018					38.6269	302.221			709626	565931	183293	6.60561e+06	590486	2.98996e+06	0	1.16766e+06	857791	2.1996e+06	1.0326e+06	2.62059e+06	2.30152e+06	869753	2.26515e+06	2.70744e+06	2.02105e+06	2.69994e+06	7.60917e+07	8.92316e+07	1.02254e+08	1.04794e+07	4.77298e+07	6.08607e+07	2.91201e+07	3.64253e+07	5.4165e+07
	1019					38.639	112.937			0	0	0	0	0	0	0	0	0	1.75723e+07	2.06288e+07	1.47016e+07	6.85065e+07	2.14178e+07	2.82372e+07	1.71297e+07	1.86968e+07	1.31504e+07	0	0	0	0	0	0	0	0	0
	1020					38.639	158.996			0	0	0	0	0	0	0	0	0	8.3817e+06	1.27461e+07	9.07531e+06	1.95024e+06	5.58459e+06	4.70854e+06	1.98511e+06	990435	1.28846e+06	2.64343e+06	1.92014e+06	2.37253e+06	2.75607e+06	1.61798e+06	1.70151e+06	1.8099e+06	1.57366e+06	220462
	1021					38.639	332.909			643860	772995	679063	0	595997	386899	517105	536597	656110	248778	312832	434351	552911	365218	741862	201080	356970	360924	0	0	0	0	0	0	0	0	0
	1022					38.6449	148.97			3.1437e+06	4.99328e+06	3.30372e+06	1.32042e+07	4.62925e+06	2.59368e+06	1.95575e+06	2.456e+06	3.24741e+06	7.16479e+06	6.01427e+06	5.41648e+06	6.99817e+07	7.0432e+07	8.4886e+07	4.24033e+07	4.4135e+07	5.96058e+07	820536	477283	527319	82471.2	450472	310421	1.78642e+06	1.45979e+06	1.36085e+06
	1023					38.6452	138.952			1.78225e+06	1.89051e+06	1.85405e+06	6.72686e+06	2.50007e+06	2.81985e+06	3.99928e+06	3.83278e+06	3.4735e+06	8.91929e+06	1.66658e+07	1.15286e+07	2.99306e+07	3.18363e+07	4.9905e+07	1.12072e+08	1.43205e+08	1.01413e+08	4.37687e+06	2.00923e+07	3.04149e+07	1.11302e+07	1.39147e+07	1.07046e+07	1.16119e+07	1.12386e+07	1.15978e+07
	1024			4-Amino-2-methyl-5-(phosphooxymethyl)pyrimidine	20.0338	38.6531	220.147			1.86382e+06	2.31394e+06	2.47344e+06	1.49021e+06	1.76843e+06	1.54248e+06	98009	1.80622e+06	1.72083e+06	2.86166e+06	2.30354e+06	1.88385e+06	1.88961e+06	2.94615e+06	2.18501e+06	1.73749e+06	2.29102e+06	694224	2.5855e+06	2.25163e+06	2.75588e+06	1.64437e+06	1.67727e+06	1.78676e+06	1.67378e+06	1.60564e+06	2.19643e+06
	1025					38.7739	106.918			445859	533151	307129	319285	285960	293358	295143	287975	620229	0	0	0	0	0	0	0	0	0	0	0	0	0	0	642211	120870	0	0
	1026					38.8143	307.264			0	0	0	0	0	0	0	0	0	0	0	0	62381.6	348984	236281	128986	779536	1.68124e+06	1.7415e+07	3.08552e+07	3.71853e+07	1.77422e+07	2.60873e+07	3.19121e+07	1.80039e+07	2.87832e+07	2.78162e+07
	1027			Diadenosine diphosphate	-21.3553	38.8464	677.42			0	0	0	1.69177e+06	0	0	0	0	0	0	0	0	0	0	0	0	0	0	0	0	0	0	0	0	391187	0	309100
	1028					38.8564	852.444			0	0	0	0	0	0	0	0	0	0	0	0	0	0	0	0	0	0	0	0	0	0	0	0	0	119306	0
	1029			TG(14:0/22:2(13Z,16Z)/o-18:0)	-12.1772	38.9193	874.483			0	0	0	0	0	0	0	0	0	0	0	0	0	0	0	0	0	0	0	0	0	0	0	0	0	0	0
	1030					38.943	729.391			0	0	0	0	0	0	0	0	0	0	0	0	0	0	0	0	0	0	0	0	0	0	0	0	464725	0	241463
	1031					38.943	856.474			0	0	0	0	0	0	0	0	0	0	0	0	0	0	0	0	0	0	0	0	0	0	0	0	299026	332279	392580
	1032					38.9615	115.92			2.17377e+06	2.42888e+06	2.96767e+06	4.79543e+06	2.54554e+06	1.98788e+06	4.36046e+06	2.01455e+06	3.99209e+06	1.2353e+06	1.65614e+06	1.46585e+06	969043	1.5686e+06	1.01136e+06	915371	510371	1.02376e+06	361310	207633	0	421454	0	148275	511827	524902	846111
	1033					38.9615	768.423			0	0	0	0	0	0	0	0	0	0	0	0	0	0	0	0	0	0	0	0	0	0	0	0	0	0	0
	1034					38.9732	765.486			0	0	0	0	0	0	0	0	0	389571	0	0	1.04507e+06	1.38883e+06	1.18648e+06	962171	1.78791e+06	537227	3.18045e+07	8.43594e+07	1.21759e+08	8.17159e+07	1.03046e+08	1.09193e+08	7.78916e+07	1.19351e+08	6.74577e+07
	1035					38.98	713.362			0	0	0	0	0	0	0	0	0	0	0	0	0	0	0	0	0	0	0	0	0	0	0	0	3.01387e+06	2.15247e+06	3.32278e+06
	1036					39.0069	767.492			0	29308.9	0	48736.7	230538	0	0	0	0	0	0	0	0	0	0	0	0	0	4.24736e+06	1.59999e+07	1.58505e+07	1.10498e+07	1.7882e+07	2.06056e+07	1.14888e+07	1.71725e+07	9.05882e+06
	1037					39.0406	766.489			0	0	0	0	93119.9	8179.71	0	0	0	0	0	0	313530	673695	0	0	988629	199364	1.28262e+07	3.3533e+07	4.84277e+07	3.31548e+07	4.17625e+07	4.5424e+07	3.10496e+07	5.10872e+07	2.92976e+07
	1038					39.0406	789.487			0	0	0	0	0	0	0	0	0	0	0	0	0	0	0	0	0	0	9.26939e+06	1.46525e+07	2.06137e+07	2.0004e+07	2.19631e+07	2.5175e+07	1.63618e+07	2.09342e+07	1.52774e+07
	1039					39.0722	199.058			1.29697e+06	1.36056e+06	957973	1.02372e+06	1.05892e+06	1.71129e+06	973420	1.6389e+06	1.04608e+06	251676	744861	797594	0	263968	344485	2.66228e+06	1.26142e+06	1.29366e+06	0	0	0	844162	1.35175e+06	971673	1.94618e+06	2.64395e+06	1.85842e+06
	1040					39.0754	132.867			95027.1	72304.3	25713.1	1.00652e+06	13566.4	19723.6	797821	23255.3	178077	231979	550428	873815	900925	1.35062e+06	1.08725e+06	2.02844e+06	2.0277e+06	2.24444e+06	410431	958555	188932	447128	695598	586003	1.59465e+06	582441	3.1787e+06
	1041					39.2014	162.939			2.59765e+07	1.94231e+07	3.89006e+07	2.90589e+07	2.76998e+07	3.64721e+07	4.10259e+07	3.61216e+07	4.00556e+07	3.09644e+06	5.40521e+06	5.80067e+06	2.72717e+06	5.50956e+06	2.16225e+06	108027	1.57931e+06	732789	2.39884e+06	2.78694e+06	2.29904e+06	1.30544e+06	1.44411e+06	944030	3.26264e+06	555700	2.01206e+06
	1042					39.2712	747.51			339569	328553	183195	362475	1.62835e+06	405003	67030.1	114194	165307	0	0	0	654093	202857	231072	595079	733073	2.34718e+06	3.24115e+06	8.82725e+06	5.66642e+06	4.14722e+07	3.00291e+07	9.37283e+06	5.98296e+07	3.34048e+07	5.15572e+07
	1043					39.2958	316.921			1.89502e+06	7.1163e+06	3.21299e+06	393099	4.0552e+06	1.56733e+06	1.51521e+06	1.76284e+06	2.85368e+06	1.87411e+06	1.57245e+06	1.63643e+06	375899	0	183070	0	0	0	0	0	0	0	0	0	0	0	0
	1044					39.3158	169.928			1.32576e+06	1.83581e+06	1.03387e+06	1.6407e+06	1.47587e+06	1.33389e+06	1.37363e+06	1.339e+06	1.21678e+06	0	0	0	0	0	0	0	0	0	0	0	0	0	0	0	0	0	0
	1045					39.3749	791.504			0	0	0	605924	0	0	0	0	0	29051.4	0	0	490023	908722	585357	294323	434017	339365	2.10931e+07	3.08924e+07	5.02391e+07	4.6221e+07	5.00126e+07	6.6838e+07	4.52344e+07	5.44006e+07	3.97734e+07
	1046					39.4121	296.98			0	9028.01	11688.8	4.75322e+06	0	34042.2	18629.8	18212.9	17083.9	440437	465374	327089	683234	495435	416280	101699	636637	436613	0	0	0	0	0	0	0	0	470813
	1047					39.4589	792.505			0	0	0	126747	0	0	0	0	0	0	0	0	0	0	0	0	0	0	3.96779e+06	1.86455e+07	2.1111e+07	1.56244e+07	2.18757e+07	2.66994e+07	8.79828e+06	1.60047e+07	1.13825e+07
	1048			3b-Hydroxy-6b-(3-chloro-2-hydroxy-2-methylbutanoyloxy)-7(11)-eremophilen-12,8b-olide	-6.59175	39.4768	401.899			1.11868e+06	4.55555e+06	1.78559e+06	33980.7	3.29352e+06	907729	801343	1.22579e+06	1.86057e+06	1.58841e+06	647614	1.11275e+06	190788	0	109038	0	0	0	0	0	0	0	0	0	0	0	0
	1049					39.4854	486.877			321739	1.91641e+06	641440	2.8412e+06	1.2712e+06	234295	230861	284986	567246	321200	113017	157379	44876.8	0	0	0	0	0	0	0	0	0	0	0	0	0	0
	1050					39.5303	231.124			7835.15	0	0	776164	0	0	49834.6	3.36786e+06	0	198862	292801	135505	403967	442420	373615	3.3138e+06	3.19708e+06	3.979e+06	0	0	0	0	0	0	385371	582161	493103
	1051					39.572	172.958			0	9027.32	0	2.4522e+06	0	0	0	0	14960	9.15473e+06	1.03746e+07	1.12418e+07	6.92316e+06	7.07528e+06	6.72199e+06	4.31409e+06	3.84345e+06	3.8276e+06	2.85113e+06	1.76356e+06	930820	1.0694e+06	864671	1.05145e+06	93931.5	116039	184628
	1052					39.6359	124.983			1.22636e+08	1.30454e+08	1.1696e+08	6.25827e+06	1.03428e+08	1.06435e+08	7.93746e+07	8.64936e+07	8.68387e+07	4.71294e+06	3.43662e+06	4.01482e+06	6.51632e+06	5.66351e+06	7.57866e+06	1.35633e+07	1.55917e+07	1.30932e+08	1.19466e+06	1.48912e+06	960474	769931	1.09019e+06	2.40474e+06	3.958e+06	4.58865e+06	4.23112e+06
	1053					39.6467	315.954			0	0	0	0	0	0	0	0	0	0	94613	33210	30520.1	37046.9	0	0	78139.3	0	0	0	0	0	0	0	0	0	0
	1054					39.6764	579.441			0	0	0	0	0	0	0	0	0	0	0	0	0	0	0	0	0	0	4.65641e+06	3.83537e+06	3.61471e+06	2.04216e+06	1.8703e+06	704927	458291	1.11112e+06	1.08228e+06
	1055					39.6802	731.407			0	0	0	0	0	0	0	0	0	0	0	0	0	0	0	0	0	0	0	0	0	95796.9	0	0	0	0	108121
	1056					39.7124	299.98			42041.6	65214.2	36188.3	283360	202631	124350	40080	0	17885.7	781787	888790	805806	1.65574e+06	1.86519e+06	519573	532112	310181	976355	3.93989e+06	114698	109727	240993	0	0	0	0	0
	1057					39.7812	686.343			0	0	0	0	0	0	0	0	0	0	0	0	0	0	0	0	0	0	0	0	0	0	0	0	0	0	102688
	1058					39.7812	732.42			0	0	8669.4	0	0	0	0	0	0	0	0	0	0	0	0	0	0	0	0	0	0	0	0	0	137871	0	0
	1059					39.8233	159.886			3.7041e+06	2.26278e+06	4.11859e+06	1.42173e+06	3.47822e+06	3.25982e+06	5.82998e+06	3.32774e+06	4.60293e+06	3.12288e+06	3.19274e+06	3.35217e+06	4.12464e+06	4.92081e+06	3.98887e+06	878419	588215	457003	0	101986	45983	49920.8	258066	42980.7	0	0	149510
	1060					39.8337	116.928			3.75629e+07	4.72935e+06	3.48638e+07	6.6571e+07	3.54532e+06	2.0872e+07	6.07421e+07	3.68652e+07	4.69253e+07	3.80363e+07	6.91921e+07	1.08715e+08	4.03582e+07	1.04242e+08	5.9948e+07	4.07911e+07	2.18856e+07	3.68457e+07	4.70679e+07	2.29361e+07	1.20954e+07	1.98121e+07	5.52231e+07	5.99414e+07	1.89414e+07	3.94051e+07	5.24881e+07
	1061					39.8427	225.008			6.64659e+06	1.48697e+06	1.48077e+06	2.94271e+06	2.29293e+06	4.13381e+06	2.56236e+06	5.77577e+06	4.86395e+06	1.777e+07	1.48001e+07	1.00056e+07	2.1868e+06	1.01811e+07	1.22516e+07	3.38305e+06	2.0117e+07	1.41013e+07	9.58701e+06	4.94713e+06	3.42146e+06	3.61198e+06	2.07364e+06	2.33655e+06	3.66081e+06	2.10207e+06	1.81871e+06
	1062			Alginic acid	-13.5206	39.8427	419.229			0	0	0	41721.5	25589.8	7550.3	0	12778.4	0	928012	133672	429539	546257	147109	546496	0	0	0	9.61682e+06	8.25674e+06	8.62529e+06	5.15833e+06	3.21817e+06	4.30959e+06	3.68601e+06	200921	135767
	1063			rciclasine	15.561	39.9199	308.268			0	0	0	0	0	0	0	0	0	0	0	0	0	0	0	0	0	0	3.05377e+06	1.22069e+06	1.80719e+06	2.02767e+06	2.59186e+06	1.55946e+06	1.54079e+06	2.93476e+06	3.28558e+06
	1064					39.9714	159.92			1.6098e+06	1.01386e+06	2.06318e+06	100505	973730	1.32582e+06	2.80893e+06	1.72985e+06	2.39172e+06	1.56891e+06	1.45069e+06	2.10414e+06	3.91964e+06	2.38103e+06	2.63111e+06	887468	606679	462422	0	0	0	0	257691	0	0	0	104786
	1065					40.0002	335.089			0	0	10751.7	796226	65192.6	28623.9	37408.1	32176.6	0	79466.4	214247	223765	503003	433696	489350	4.26307e+06	1.39473e+06	4.92925e+06	0	0	0	0	0	0	507230	241241	166392
	1066					40.0332	114.936			420404	222748	214556	4.82898e+06	571299	408265	1.44929e+07	2.29893e+06	8.178e+06	4.66514e+06	8.42132e+06	1.00588e+07	1.88773e+07	1.76485e+07	1.74037e+07	5.90186e+07	5.14283e+07	6.11715e+07	1.33564e+07	2.74618e+07	1.47114e+07	2.14458e+07	2.18635e+07	2.06499e+07	4.42936e+07	4.52656e+07	5.45583e+07
	1067					40.1009	282.252			0	0	0	314960	0	0	0	0	0	1.24827e+07	4.72748e+06	6.34515e+06	1.05631e+07	1.94137e+07	4.39212e+06	2.78203e+06	3.39434e+06	6.98718e+06	8.83485e+06	4.11007e+06	1.29292e+07	5.58445e+06	6.34561e+06	3.28074e+06	7.26262e+06	1.06308e+07	8.77174e+06
	1068					40.1009	763.472			0	0	0	19541.2	0	0	6202.77	0	0	0	0	0	0	0	0	46054.8	73473.6	127206	5.3864e+06	1.12556e+07	1.98083e+07	9.65448e+06	1.07187e+07	1.41734e+07	1.49121e+07	8.76441e+06	5.08793e+06
	1069					40.2255	733.425			0	0	0	28765.8	0	0	0	0	0	0	0	0	0	0	0	0	0	0	0	0	0	0	0	0	530928	155746	0
	1070					40.2748	280.236			0	0	0	165081	14077.1	0	32122.2	0	0	6.79486e+06	5.31114e+06	6.89129e+06	5.48706e+06	3.95588e+06	1.79205e+06	2.05205e+06	1.70966e+06	4.92739e+06	1.45304e+08	2.0934e+08	2.53364e+08	2.77456e+08	3.60421e+08	3.81844e+08	3.2868e+08	3.56753e+08	2.75669e+08
	1071			Methyclothiazide	-21.2296	40.2748	361.237			0	0	0	8.61744e+06	0	0	0	0	0	66585.2	0	69229	0	113656	54247.8	73008.6	0	157457	3.58049e+06	1.91872e+06	2.13169e+06	3.94295e+06	1.76584e+06	1.87088e+06	2.69744e+06	3.49992e+06	1.68141e+06
	1072					40.3056	274.865			0	0	0	0	0	0	0	0	0	0	0	0	0	0	0	0	0	0	5.73211e+06	5.30297e+06	5.50089e+06	4.14089e+06	3.07739e+06	4.8604e+06	2.57099e+06	3.22453e+06	2.88549e+06
	1073			1'-hydroxytriazolam	22.459	40.3203	360.224			0	0	0	0	0	11127.7	8264.85	13110.4	0	0	0	0	0	0	0	0	0	0	8.71742e+06	4.09407e+06	2.52409e+06	4.69399e+06	1.84463e+06	1.15279e+06	777315	1.88598e+06	651368
	1074			4-(N-Maleimido)benzyltrimethylammonium iodide	-10.5892	40.3458	373.205			68204	63825.6	86749.8	190867	52219.8	28212.6	66022.1	0	0	471019	72971.1	79753.9	69268.4	39472.7	39002.7	88860	282671	148008	2.76747e+07	2.43415e+07	2.49059e+07	666289	1.82481e+07	1.71083e+07	1.42026e+07	9.72785e+06	8.52773e+06
	1075					40.3955	87.0081			51196.6	0	0	5.13508e+06	11690.6	127649	19722.8	82971.6	33427.1	2.08522e+07	8.79166e+06	8.27169e+06	8.37532e+06	8.74898e+06	1.72506e+07	5.71663e+07	5.23223e+07	1.81475e+07	1.9101e+08	9.59428e+07	9.84338e+07	1.06958e+08	7.46216e+07	5.67221e+07	3.0859e+07	3.18759e+07	4.16821e+07
	1076					40.5029	273.028			0	10943.2	10650.7	1.80613e+07	1.15933e+07	1.10919e+07	0	0	0	0	0	0	2.30665e+06	2.38888e+06	5.16503e+06	1.13499e+07	2.71166e+07	1.34124e+07	0	0	0	0	0	0	0	0	0
	1077					40.5093	591.262			0	0	0	205876	0	0	30527.1	21608	0	0	0	0	0	0	0	0	204792	56155.5	8.70547e+06	3.53614e+07	2.78954e+07	1.69874e+07	2.87091e+07	2.60865e+07	5.71973e+06	7.45305e+06	8.41886e+06
	1078					40.5542	359.221			0	0	0	1.2563e+06	0	0	0	0	0	0	0	88109.6	0	125541	0	74541.9	164672	157110	4.34201e+07	1.79921e+07	1.46441e+07	2.14512e+07	1.11556e+07	8.99288e+06	6.59677e+06	9.65594e+06	5.33687e+06
	1079					40.5715	196.025			1.83981e+07	1.8439e+07	1.84894e+07	3.80526e+08	1.06226e+08	1.08915e+08	1.29718e+08	1.24921e+08	1.22189e+08	465835	1.68115e+07	1.66255e+07	3.66512e+07	3.71212e+07	3.76853e+07	8.01587e+07	7.82997e+07	7.77765e+07	1.68021e+06	1.78906e+06	3.09278e+06	4.73055e+06	3.07027e+06	3.18667e+06	1.17117e+07	1.04296e+07	1.37534e+07
	1080					40.5715	860.505			0	0	0	0	0	0	0	0	0	0	0	0	0	0	0	0	0	0	95129.5	0	0	204326	0	0	250732	435146	163733
	1081					40.5928	276.914			0	0	0	0	0	0	0	0	0	117088	0	28543.5	0	0	0	0	0	0	6.33891e+06	9.8929e+06	7.09557e+06	6.46938e+06	4.06408e+06	7.97432e+06	4.40341e+06	5.71664e+06	2.40657e+06
	1082					40.6508	373.104			0	0	0	0	31326.5	32943.4	214799	226829	217755	0	0	23998.9	37663.1	0	55875.6	361618	267959	142124	0	0	0	0	0	0	0	0	0
	1083					40.7129	592.266			0	0	0	364338	9107.98	0	6964.79	0	12289.7	0	0	0	0	0	0	0	0	0	8.54879e+06	9.84032e+06	1.09662e+07	5.13736e+06	9.39006e+06	8.36771e+06	1.64072e+06	2.3864e+06	3.222e+06
	1084					40.7514	375.222			0	0	0	2.90165e+06	0	0	0	0	0	446481	295454	375188	217726	251658	486297	310146	389751	274713	2.19136e+06	1.93862e+06	1.13892e+06	2.12619e+06	3.45845e+06	2.98989e+06	2.96618e+06	3.00662e+06	2.75359e+06
	1085					40.9241	738.457			0	0	0	0	167995	0	0	0	0	0	0	0	0	0	0	0	0	0	923235	2.06336e+06	8.26735e+06	5.92842e+06	6.68349e+06	5.90212e+06	5.779e+06	7.79222e+06	8.77038e+06
	1086					40.9484	230.013			8528.31	0	0	121613	0	9008.43	15474.7	0	0	931273	1.2977e+06	1.437e+06	5.16638e+06	3.66965e+06	3.30397e+06	7.05222e+06	5.30503e+06	1.92646e+06	8.59822e+06	2.38419e+06	2.2413e+06	1.88924e+06	1.27885e+06	1.15616e+06	3.43166e+06	3.88564e+06	6.11517e+06
	1087					40.9502	556.448			56857.2	0	0	0	0	60628.4	0	0	57276.7	0	0	0	0	0	0	0	0	0	1.49858e+07	2.35451e+07	2.54729e+07	1.71297e+07	2.37518e+07	1.83455e+07	4.04201e+06	6.40018e+06	2.48496e+06
	1088			O-Phosphorylhydroxylamine	17.6255	40.9626	114.019			43932.4	56582	131497	1.09341e+07	434696	662412	27558.6	0	0	2.41574e+06	2.12881e+06	2.1224e+06	2.43502e+06	2.9495e+06	2.8803e+06	3.93245e+06	2.27554e+06	3.3827e+06	2.3583e+07	1.26845e+07	1.21164e+07	1.36088e+07	9.10022e+06	7.48734e+06	4.35887e+06	3.33623e+06	5.11887e+06
	1089			2,4-Dibromophenol	-4.56086	40.9767	252.91			123932	178591	188048	200880	140659	191543	166574	173094	86306.9	0	0	0	0	0	0	0	0	0	0	0	0	0	0	0	0	0	0
	1090					40.9767	438.84			85309.5	114590	152551	159855	79636.6	84824.9	138027	43069.2	67377.4	0	0	0	0	0	0	0	0	0	0	0	0	0	0	0	0	0	0
	1091					40.9903	857.478			0	0	0	0	0	0	0	0	0	0	0	0	0	0	0	0	0	0	0	53976.1	0	0	0	100771	307502	291339	0
	1092					41.0241	861.508			0	0	0	0	0	0	0	0	0	0	0	0	0	0	0	0	0	0	0	0	0	0	0	0	0	0	0
	1093			3-Iodopropanoic acid	17.6779	41.0408	200.986			57999	40427.8	32036.1	4.753e+06	116745	166854	198982	197682	115090	8.11878e+07	3.48417e+06	3.26773e+06	1.3999e+08	9.14679e+06	3.89268e+07	1.41857e+07	9.36446e+07	8.06879e+07	8.18922e+07	6.22724e+07	5.53907e+07	4.11663e+07	2.66353e+07	3.85682e+07	5.48161e+07	3.51918e+06	3.91694e+06
	1094					41.0936	577.424			0	0	0	0	0	0	0	0	0	0	0	0	0	0	0	0	0	0	1.31553e+07	6.11995e+06	6.4121e+06	5.25537e+06	3.4773e+06	1.35435e+06	1.00615e+06	807223	490649
	1095					41.1352	277.516			0	0	0	0	0	0	0	0	0	0	0	0	0	0	0	0	0	0	3.27481e+06	5.81273e+06	8.96636e+06	4.74968e+06	2.52252e+06	5.19678e+06	3.15879e+06	4.65319e+06	4.20823e+06
	1096					41.1352	313.194			0	0	0	1.21477e+06	0	0	0	0	0	825977	699142	484633	928503	683997	1.61898e+06	867031	498053	761494	3.45883e+06	5.56268e+06	7.75918e+06	3.05362e+06	7.29334e+06	5.60951e+06	1.79173e+06	1.16662e+06	1.26198e+06
	1097					41.1606	170.997			114732	69820.6	58821.4	3.87872e+06	304296	287301	288846	282348	289964	1.21549e+07	1.10451e+07	9.8599e+06	1.01174e+07	1.1548e+07	1.72018e+07	3.70319e+07	5.47662e+07	3.46229e+07	172356	0	0	0	0	0	0	0	0
	1098					41.1817	374.209			0	0	0	1.30858e+07	0	0	0	0	0	0	0	0	0	0	0	0	0	0	5.35105e+06	4.49249e+06	4.22694e+06	2.60816e+06	3.05055e+06	3.22176e+06	2.03131e+06	1.48115e+06	1.48758e+06
	1099					41.1817	415.253			0	0	0	112794	0	0	0	0	0	78406	380000	374679	434856	0	69330.6	106803	302090	0	1.84644e+06	1.94254e+06	1.85802e+06	760104	1.80643e+06	1.88238e+06	825388	528969	404478
	1100					41.1897	138.97			792319	715825	778925	3.65187e+06	914382	1.05407e+06	1.74091e+06	1.66261e+06	1.60679e+06	6.87217e+06	1.17613e+07	9.81647e+06	3.67624e+07	2.2691e+07	5.14464e+07	1.55173e+08	9.33213e+07	1.04729e+08	1.26711e+07	1.87416e+07	1.98092e+07	8.24682e+06	1.00104e+07	6.85811e+06	3.26408e+06	6.17257e+06	7.08656e+06
	1101					41.2654	278.221			171222	0	0	1.30263e+06	0	0	0	0	0	0	0	670656	0	118577	243260	704535	1.04357e+06	454189	1.3424e+09	1.76247e+09	1.9731e+09	1.3457e+09	1.69114e+09	1.69703e+09	8.30524e+08	8.50975e+08	6.86263e+08
	1102					41.3385	185.936			74830.8	40609.4	95108.3	70634.4	0	70337.1	189340	34138.8	22887.9	1.39933e+06	1.77714e+06	1.86533e+06	3.89189e+06	3.73485e+06	2.88622e+06	747392	1.10061e+06	963306	0	0	0	0	0	0	0	0	0
	1103			7-Methylinosine	-1.19989	41.4163	284.268			163384	201183	266266	8.60659e+07	699977	149989	122530	182366	155843	1.92382e+08	1.84875e+08	1.38251e+08	1.76058e+08	1.40322e+08	1.18551e+08	1.42922e+08	1.54218e+08	1.23554e+08	0	961496	877965	684106	45547.3	101222	271696	688906	1.23067e+06
	1104					41.4323	812.522			7044.6	0	51168.6	84384.5	61551.9	45043.4	5939.6	0	0	0	0	0	279507	326292	453320	152699	287451	560184	0	0	0	4.65229e+06	412566	4.35436e+06	1.24805e+07	1.93427e+07	1.32226e+07
	1105					41.4879	547.261			0	0	0	15716.6	0	10379.7	0	0	0	0	0	0	0	0	0	0	0	0	0	0	70706.6	0	0	0	0	0	0
	1106					41.5572	154.947			106269	84882.2	48206.1	0	0	52690.1	0	0	0	0	0	0	0	0	0	0	0	0	601369	0	0	0	0	0	0	0	0
	1107					41.5572	182.009			151234	150581	191911	2.53968e+06	445531	444009	801533	406937	408198	370141	478470	476448	1.01259e+06	1.18066e+06	1.03131e+06	2.49395e+06	2.2897e+06	2.77046e+06	172258	111475	0	313425	356217	653039	609130	503529	667522
	1108			TG(18:0/22:4(7Z,10Z,13Z,16Z)/24:0)	5.14034	41.5823	1024.72			0	0	0	0	0	0	0	0	0	0	0	0	0	0	0	0	0	0	1.272e+07	1.86596e+07	1.91961e+07	2.30983e+07	2.61613e+07	2.52762e+07	1.63744e+07	1.81994e+07	1.42499e+07
	1109					41.6607	1027.75			0	0	0	0	0	0	0	0	0	0	0	0	0	435581	0	0	0	0	1.20948e+06	2.6735e+06	2.45434e+06	1.58928e+07	1.58461e+07	1.59977e+07	1.77007e+07	2.12608e+07	1.61885e+07
	1110			2-Bromo-5-hydroxy-N-[2-(4-hydroxyphenyl)ethyl]-4-methoxy-N-methylbenzamide	4.49536	41.7072	381.242			0	0	0	302018	0	0	0	0	0	1.74922e+06	2.00433e+06	1.65387e+06	1.12681e+06	1.81004e+06	916029	1.27846e+06	1.27101e+06	866893	3.03845e+06	4.11431e+06	3.33557e+06	4.4679e+06	6.98218e+06	6.60351e+06	3.24367e+06	3.37206e+06	3.64968e+06
	1111					41.7522	296.016			0	7079.9	0	0	0	0	77643.7	0	0	0	0	0	0	41218.9	249270	0	0	0	0	0	0	0	0	0	0	0	0
	1112			Neopterin	-3.69923	41.7997	254.221			0	0	11908.2	26994.9	0	0	0	0	0	6.23144e+06	4.44636e+06	3.32587e+06	4.35371e+06	4.46087e+06	2.17902e+06	2.18393e+06	1.67889e+06	2.13338e+06	2.00934e+07	2.08522e+07	2.68607e+07	2.4184e+07	3.90462e+07	3.36547e+07	2.84201e+07	2.93303e+07	2.35337e+07
	1113			Diflunisal	-12.7206	41.8576	251.202			0	0	0	0	150307	0	118158	0	0	1.16603e+06	1.77969e+06	1.33981e+06	640360	2.09097e+06	2.02992e+06	5.31543e+06	6.46241e+06	7.91024e+06	1.15434e+08	7.37957e+07	8.69743e+07	3.60151e+07	4.59571e+07	4.55811e+07	4.48814e+07	5.35266e+07	5.50284e+07
	1114					41.8978	1023.72			0	0	0	0	0	0	0	0	0	0	0	0	0	0	0	0	0	0	2.37413e+07	3.24504e+07	3.35417e+07	4.22785e+07	4.54429e+07	4.7191e+07	2.88831e+07	3.17495e+07	2.49906e+07
	1115					41.9211	131.034			624620	633624	656714	897484	681272	617891	746931	641930	696141	2.30286e+06	2.21768e+06	2.25098e+06	4.05365e+06	3.47538e+06	3.94324e+06	4.987e+06	4.51601e+06	4.43832e+06	1.09651e+06	1.57252e+06	917404	1.18947e+06	1.39801e+06	1.28495e+06	1.4733e+06	1.12873e+06	1.38696e+06
	1116					41.9962	275.202			90986.8	45266	90592.6	1.10416e+06	11380.7	92793	53040.4	0	10797.1	247427	377149	352050	557326	683531	1.25255e+06	1.35444e+06	1.88766e+06	1.95156e+06	1.19639e+07	7.96696e+06	1.53287e+07	7.56492e+06	9.70605e+06	1.38785e+07	1.02529e+07	7.2154e+06	7.1984e+06
	1117					42.0032	1021.71			0	0	0	0	0	0	6994.91	0	0	0	0	0	0	0	0	0	0	0	2.63227e+07	3.56312e+07	3.27386e+07	5.34686e+07	5.73331e+07	5.84685e+07	2.62864e+07	2.7047e+07	2.25705e+07
	1118					42.0331	314.172			0	0	0	0	0	0	0	0	0	135410	0	0	0	0	0	0	0	0	8.44964e+06	7.37765e+06	7.18106e+06	7.29247e+06	7.29581e+06	5.10889e+06	7.11654e+06	5.68393e+06	6.73629e+06
	1119			TG(18:0/22:4(7Z,10Z,13Z,16Z)/24:1(15Z))	7.82062	42.0331	1022.71			0	0	0	0	0	8553.77	0	0	10903.1	0	0	0	0	0	0	0	0	0	1.78916e+07	2.34421e+07	2.13849e+07	3.66383e+07	3.82439e+07	4.07765e+07	1.90983e+07	1.38037e+07	1.43874e+07
	1120					42.0331	1025.73			0	0	0	0	0	0	0	0	0	0	0	0	0	0	0	0	0	0	1.15644e+07	1.5499e+07	1.70072e+07	2.75063e+07	2.94475e+07	2.87543e+07	2.31833e+07	2.81183e+07	2.02748e+07
	1121					42.163	202.961			0	0	0	0	12397.8	0	64079.8	49650.6	63398.3	3.9659e+06	0	0	7.30874e+06	0	2.1482e+06	1.58149e+07	1.93014e+07	3.56038e+06	3.75665e+06	3.4863e+06	2.89917e+06	2.28637e+06	724901	1.54062e+06	2.2292e+06	135436	0
	1122					42.2484	705.393			0	0	0	0	0	0	0	0	0	0	0	0	0	0	0	0	0	0	0	0	0	179254	0	77552	1.11635e+06	1.44911e+06	1.50089e+06
	1123					42.2745	379.252			0	0	0	147678	0	0	0	0	0	1.44459e+07	1.75064e+07	1.38239e+07	1.16227e+07	1.29137e+06	9.71828e+06	8.47801e+06	7.5224e+06	5.82623e+06	0	0	0	0	0	0	0	931368	556692
	1124					42.2745	380.256			88399.2	72354.9	71164.2	0	28455.5	46514.7	51336.2	65925.7	31872.8	2.85742e+06	3.18438e+06	1.87648e+06	2.00455e+06	1.99098e+06	2.21977e+06	1.01759e+06	1.35529e+06	965915	0	0	0	0	0	0	0	0	0
	1125					42.3325	466.245			7291.75	0	0	53763.6	14635.1	0	0	12124.4	13078	0	0	0	0	0	0	0	0	0	1.43694e+06	2.03688e+06	2.14457e+06	2.2582e+06	2.50445e+06	2.14103e+06	1.45942e+06	944169	1.6569e+06
	1126			Pyridoxamine phosphate	23.1742	42.3567	249.186			9.95116e+06	90728.6	77356.5	4.79066e+06	481634	2.71476e+07	1.74655e+07	464018	234980	1.97511e+06	895723	1.19288e+06	2.05996e+06	1.51416e+06	1.47346e+06	3.54085e+06	3.30308e+06	3.53308e+06	1.10081e+08	1.28271e+08	1.40312e+08	7.83886e+07	1.60606e+08	1.57693e+08	6.33659e+07	7.00858e+07	1.0789e+08
	1127					42.379	267.233			0	0	0	379615	0	0	0	0	0	2.64663e+06	1.61406e+06	1.55585e+06	1.21804e+06	1.83732e+06	1.32395e+06	1.71273e+06	1.64558e+06	1.57626e+06	1.40967e+06	1.30767e+06	1.5622e+06	0	109634	0	1.50388e+06	1.51417e+06	1.44991e+06
	1128					42.6957	239.98			0	0	0	57683.1	0	10191.5	41632.3	0	0	65528.7	79859.4	120823	2.79489e+06	2.36312e+06	3.59182e+06	3.57395e+06	3.24582e+06	3.22696e+06	0	0	0	0	0	0	0	0	0
	1129					42.7222	326.172			40881.8	32016.3	29713.7	1.50167e+07	0	20372.9	0	0	0	337293	311598	197056	311302	59043.7	210215	190051	59752.7	121831	2.31411e+06	2.59299e+06	1.98325e+06	1.60464e+06	1.42966e+06	1.3591e+06	2.48446e+06	1.36248e+06	1.86495e+06
	1130					42.7536	239.031			157082	95687.1	119562	905245	547729	642479	640651	754589	746919	243903	0	0	1.14707e+06	545215	1.17148e+06	7.91369e+06	7.69249e+06	8.28177e+06	730170	387022	2.37497e+06	54157.5	0	50738.5	42812.1	0	0
	1131					42.8284	155.001			862069	779241	823673	1.75844e+07	993283	545722	1.07277e+06	521178	409188	3.7821e+07	3.51924e+07	3.92973e+07	2.477e+08	2.39898e+08	3.24681e+08	8.69944e+08	7.23968e+08	7.60735e+08	2.3683e+07	2.08347e+07	1.74014e+07	1.469e+07	1.68258e+07	1.62846e+07	1.4192e+07	1.4505e+07	1.5113e+07
	1132					42.8538	228.205			0	7490.09	20206.7	22168.6	11049.4	10042.4	8673.02	0	0	1.27449e+07	1.04693e+07	9.87048e+06	8.50324e+06	8.19125e+06	7.14495e+06	5.63783e+06	5.60183e+06	5.26786e+06	2.81647e+07	4.27897e+07	4.97666e+07	2.55301e+07	3.63768e+07	2.80418e+07	2.30559e+07	2.88132e+07	4.58961e+07
	1133					42.9222	426.259			0	0	0	0	0	0	0	0	0	456447	0	0	964279	0	0	0	385329	0	968384	1.23832e+06	964876	1.65814e+06	2.66163e+06	1.46743e+06	1.11503e+06	1.31067e+06	1.49594e+06
	1134			Cobaltous sulfate	11.5662	42.9766	156.005			73509.2	13359.9	34579.4	408514	175104	168761	175185	151240	141877	186068	210621	0	6.8983e+06	7.14082e+06	9.39991e+06	2.74695e+07	2.30478e+07	2.34243e+07	97990.9	468635	154603	0	407012	165081	0	113232	0
	1135					42.9926	133.991			60669.9	1.09928e+06	42975.2	1.03083e+06	29597.6	87325.6	40509.7	123528	0	5.82759e+06	2.22124e+07	2.73213e+07	5.87535e+06	3.5513e+06	2.15074e+06	5.19374e+06	4.1462e+06	5.24918e+06	5.6827e+06	6.10731e+06	3.15654e+06	9.00606e+06	3.29441e+06	3.11448e+06	2.1062e+06	2.56542e+06	4.79051e+06
	1136					42.9988	425.255			0	0	0	0	0	0	0	0	0	1.4066e+06	0	0	2.93843e+06	0	578346	0	1.57148e+06	1.17446e+06	4.15055e+06	5.89139e+06	6.2442e+06	7.5876e+06	1.05132e+07	6.90747e+06	5.3823e+06	6.35486e+06	6.89818e+06
	1137					43.0802	545.244			0	0	0	52594.3	0	0	0	0	0	0	0	0	0	0	0	0	0	0	0	0	0	97616.3	0	0	0	0	0
	1138					43.0802	736.415			0	0	0	0	0	0	0	0	0	0	0	0	0	0	0	0	0	0	52344.8	0	0	0	0	0	460482	0	90106.8
	1139			1-(4-Hydroxy-2-methylpyrimid-5-ylmethyl)-3-(beta-hydroxyethyl)-2-methylpyridinium bromide	0.994666	43.1223	341.223			339611	85041.9	131654	6.38429e+06	307931	829348	528740	122288	111359	1.90771e+06	1.21986e+06	836793	1.32767e+06	1.03876e+06	983177	821302	649361	612906	90598.9	79671.6	0	0	0	0	215316	0	198780
	1140					43.165	265.003			0	7402.72	9323.62	1.43023e+06	27663.1	20635.6	62333.5	28985	0	0	0	0	4.0969e+06	3.28951e+06	3.89916e+06	4.42859e+06	5.50782e+06	4.04556e+06	0	0	0	0	0	0	44552.3	0	0
	1141			Kolaflavanone	-7.52976	43.165	589.518			0	0	0	16650.9	0	0	0	0	0	3.29276e+06	2.20642e+06	1.61185e+06	2.2977e+06	920333	1.39027e+06	633945	558646	540223	0	0	0	0	0	0	0	0	0
	1142					43.2082	157.918			203210	112442	170214	196031	129657	133224	215378	150110	138773	0	0	0	30754.5	0	0	0	0	0	0	0	0	0	0	0	0	0	0
	1143					43.213	803.497			0	0	0	0	0	0	0	0	0	29917.8	159027	34838.7	4.21528e+06	5.2227e+06	4.90185e+06	1.84711e+06	2.89146e+06	3.12554e+06	3.59563e+07	1.32962e+08	4.55162e+07	9.04311e+07	8.62835e+07	9.58021e+07	2.15023e+08	9.21153e+07	2.38604e+08
	1144					43.2594	365.268			0	0	0	265579	0	0	0	0	0	2.93041e+07	1.69266e+07	1.71677e+07	2.25156e+07	1.14094e+07	1.91061e+07	8.89263e+06	1.00141e+07	7.41549e+06	2.27832e+06	4.22845e+06	3.85643e+06	2.86674e+06	7.46435e+06	4.76563e+06	3.19059e+06	3.23928e+06	4.72082e+06
	1145					43.2885	805.512			0	0	0	0	0	0	0	0	0	0	101967	90141	1.70152e+06	1.82398e+06	1.91394e+06	1.08675e+06	1.35905e+06	1.84391e+06	3.0404e+07	1.02605e+08	6.6425e+07	1.10111e+08	9.54985e+07	1.00405e+08	1.33187e+08	1.7974e+08	9.96628e+07
	1146			Clitidine 5'-phosphate	-12.3986	43.4343	351.222			67385.6	92764.4	0	1.25601e+06	0	47039.3	0	0	0	6.27553e+06	3.14103e+07	3.06883e+07	4.40129e+06	5.05122e+06	4.75924e+06	4.01981e+06	1.66773e+07	2.79344e+06	631184	949169	1.77585e+06	141852	150960	159995	1.19393e+06	1.33331e+06	1.34305e+06
	1147					43.4884	732.386			0	0	8696.56	0	0	0	0	0	0	0	0	0	0	0	0	0	0	0	0	0	0	0	0	0	64551	55616.4	56044.6
	1148					43.4977	698.286			0	0	0	41307.1	0	0	0	0	0	0	0	0	0	0	0	0	0	0	495547	453201	343998	552544	375478	307249	396672	533833	342259
	1149					43.5605	809.546			9607.99	9173.59	0	0	16083.8	40745.4	0	8796.16	0	0	146340	37648.7	561423	707315	927515	1.66503e+06	1.8177e+06	2.32902e+06	2.71524e+06	6.6602e+06	4.54618e+06	3.43422e+07	2.90855e+07	2.76986e+07	5.61957e+07	7.94244e+07	6.32836e+07
	1150					43.6985	775.469			0	0	0	0	0	0	0	0	0	0	0	0	0	0	0	0	0	0	1.74872e+06	877775	0	4.40331e+06	4.43554e+06	3.63865e+06	1.84612e+07	3.68236e+07	1.41509e+07
	1151					43.736	807.528			5596.31	0	0	71044.5	0	122546	0	55155.8	0	0	0	0	73842.4	801129	83808.9	1.31534e+06	1.76535e+06	2.20431e+06	1.42696e+07	3.15815e+07	2.91211e+07	8.56612e+07	7.48152e+07	6.98312e+07	7.83105e+07	1.08381e+08	1.18237e+08
	1152					43.7556	804.5			0	0	0	0	0	0	0	0	0	33977.3	90572.5	0	1.37232e+06	1.39566e+06	1.40179e+06	616788	844301	1.05806e+06	1.96589e+07	5.88269e+07	5.84665e+07	1.00084e+08	9.25739e+07	9.39925e+07	9.12926e+07	1.17371e+08	7.79957e+07
	1153					43.8008	779.455			0	0	0	0	0	0	0	0	0	0	0	0	0	0	0	0	0	60208	6.62943e+06	1.58316e+07	1.13384e+07	2.53468e+07	2.7097e+07	2.59178e+07	1.72718e+07	1.14533e+07	1.45193e+07
	1154					43.8204	781.468			0	0	0	0	0	0	0	0	0	0	0	0	0	0	0	0	0	0	4.30781e+06	9.12354e+06	7.79505e+06	1.13237e+07	1.50033e+07	7.78175e+06	7.73491e+06	6.16933e+06	8.30882e+06
	1155					43.8502	179.032			110343	91443.3	75112.8	1.93146e+07	170482	168743	168356	201898	201122	1.45746e+06	1.64578e+06	1.52667e+06	943576	814510	1.12134e+06	0	0	0	609533	656962	124701	608421	328033	132527	0	100618	182232
	1156					43.8673	214.189			0	0	0	295328	0	0	0	0	0	504557	1.73599e+06	470258	169669	282742	155757	855578	0	0	6.07551e+06	7.3785e+06	8.84969e+06	2.68911e+06	3.66983e+06	3.09353e+06	4.76401e+06	6.60858e+06	6.61805e+06
	1157					43.8852	146.024			123491	43385.5	118453	219972	0	56724.3	278015	59296.7	116550	1.45635e+06	1.87221e+06	1.47956e+06	765952	2.56845e+06	2.39214e+06	3.88198e+06	4.12418e+06	2.98923e+06	3.29948e+06	3.11038e+06	2.90578e+06	2.81663e+06	3.06441e+06	5.69605e+06	3.76722e+06	2.84179e+06	3.37161e+06
	1158					43.9704	271.109			0	0	0	166412	0	0	53785.2	419332	290160	476415	570991	196785	2.6792e+06	1.81462e+06	2.62676e+06	788440	3.65721e+06	3.90898e+06	396858	227619	160526	362129	321879	427099	1.73909e+06	1.34832e+06	954584
	1159					43.9763	253.033			10201.2	0	0	88381.1	0	15783.1	0	0	0	0	0	0	144550	414646	649783	2.36215e+06	2.84662e+06	2.70057e+06	0	0	0	0	0	0	0	0	0
	1160					44.0555	401.292			0	0	0	768175	0	0	0	0	0	1.22657e+06	1.11357e+06	845501	4.57383e+06	2.1726e+06	2.8807e+06	4.58853e+06	4.38633e+06	4.17877e+06	53377.3	102366	148146	71576.6	353466	135389	458920	477610	552992
	1161					44.0777	743.476			0	0	0	121873	0	0	0	0	0	0	0	0	32099.8	230334	0	167384	312185	353823	3.43074e+07	2.95424e+06	2.40335e+07	3.28709e+07	4.42731e+07	2.56767e+07	2.50218e+07	2.89989e+07	2.90228e+07
	1162					44.0777	997.701			0	0	0	0	0	0	0	0	0	0	0	0	0	0	0	0	0	0	491110	360632	972045	2.44651e+06	2.74158e+06	2.49426e+06	1.9814e+06	3.08459e+06	3.76859e+06
	1163					44.0949	164.002			104474	68585.1	239896	2.43451e+06	512553	238340	269040	344742	219695	1.29806e+06	1.48227e+06	906695	7.03971e+06	5.76312e+06	6.34536e+06	9.272e+06	9.61825e+06	8.19211e+06	1.14239e+06	617428	541665	325372	546452	596025	646783	605765	708507
	1164					44.0949	168.981			195588	140447	149839	844442	471771	432721	701936	668534	671485	146704	329251	395303	2.88935e+07	2.88237e+07	4.73924e+07	5.08802e+07	8.15094e+07	4.15872e+07	0	167906	0	0	0	0	0	0	0
	1165					44.1344	204.93			0	0	0	14774.4	0	0	0	0	0	3.92658e+06	2.97674e+06	2.80934e+06	7.42096e+06	4.2822e+06	7.88826e+06	2.39586e+06	3.51841e+06	1.58345e+06	0	0	0	0	0	0	0	0	0
	1166					44.2012	780.46			0	0	0	0	0	0	0	0	0	0	0	0	0	0	0	83003.9	110688	0	3.97558e+06	7.85758e+06	4.88609e+06	1.29538e+07	1.28505e+07	1.37979e+07	8.28339e+06	6.46369e+06	6.8247e+06
	1167					44.2702	782.473			0	9862.35	0	0	0	0	0	0	0	0	0	0	104292	0	0	0	0	0	1.21956e+06	3.14839e+06	1.70141e+06	3.89992e+06	3.64548e+06	3.77418e+06	3.68837e+06	2.77221e+06	3.99291e+06
	1168					44.3023	227.99			0	0	0	207194	13364.2	20278.8	7989.05	0	11793.4	33300.7	0	42355.7	785355	567455	1.46015e+06	3.01564e+06	6.12069e+06	4.38211e+06	1.04713e+06	268368	209962	66714.9	190206	50939.7	39653	0	0
	1169					44.348	746.494			0	0	0	246125	0	0	0	0	0	0	0	0	0	0	0	0	80079.3	112456	4.48661e+06	4.25646e+06	3.69834e+06	7.15585e+06	5.54311e+06	5.11731e+06	1.09422e+06	7.99036e+06	6.69295e+06
	1170					44.348	808.533			29570.3	26503.3	18900	35075.3	12873.4	190000	0	45533.4	0	0	86949.1	0	617217	565874	412368	642985	899764	1.16579e+06	3.61614e+06	271373	1.0003e+07	2.77065e+07	1.84488e+07	2.44579e+07	3.70927e+07	5.20057e+07	5.5735e+07
	1171					44.3494	833.491			0	0	0	0	0	0	0	0	0	0	0	0	0	0	0	0	61285.5	0	0	106644	96172.6	1.57314e+06	2.2002e+06	2.48258e+06	2.31676e+07	2.52956e+07	1.81633e+07
	1172					44.4123	831.477			0	0	0	0	0	0	0	0	0	0	0	0	0	0	0	0	0	0	0	174922	331032	1.17127e+06	1.43131e+06	1.27779e+06	7.69118e+06	8.28535e+06	5.98153e+06
	1173					44.5626	496.249			6687.33	0	0	203781	11253.7	29509.8	90106.3	101473	51876.1	0	0	0	0	0	0	0	0	0	531984	608010	684958	1.14403e+06	1.33488e+06	904753	1.60806e+06	1.37805e+06	1.41656e+06
	1174					44.5626	790.487			0	0	0	0	0	0	0	0	0	0	0	0	0	0	0	0	0	0	3.5875e+06	3.34472e+06	8.8447e+06	4.14308e+06	2.89477e+06	1.71739e+06	2.61643e+06	7.78013e+06	1.70527e+06
	1175					44.5695	788.501			0	0	0	0	18009.2	0	0	0	0	0	0	0	0	0	0	0	0	0	2.2463e+06	3.00464e+06	6.03295e+06	2.90085e+06	2.27236e+06	2.42372e+06	3.14016e+06	3.04392e+06	2.40188e+06
	1176			N-Acetylmuramic acid 6-phosphate	15.9438	44.5716	374.264			0	0	0	0	0	0	0	0	0	536124	349780	288432	2.19352e+06	1.4764e+06	1.83759e+06	2.65005e+06	2.66624e+06	2.59322e+06	0	0	0	0	0	0	0	0	0
	1177					44.6587	181.995			185392	187565	147465	757090	407895	442998	715979	690545	647164	212357	532696	560987	1.36675e+06	1.2312e+06	1.25454e+06	2.04499e+06	1.68803e+06	2.17818e+06	294127	112635	232843	1.20999e+06	1.45069e+06	1.37831e+06	696201	972959	929330
	1178					44.7006	283.13			114119	123963	175614	905799	743510	644148	922796	299063	784796	0	162976	85045.2	448761	592566	334065	1.2205e+06	1.28026e+06	1.73357e+06	896622	1.09816e+06	160937	1.02082e+06	868777	514698	493506	635789	239840
	1179					44.7006	835.509			53494.7	40057.1	25895.5	0	30871.6	16361.8	10540.5	26407.8	10337.2	0	0	0	0	0	0	0	0	0	69747.2	0	0	0	0	113220	1.64072e+06	3.07776e+06	2.17542e+06
	1180					44.7158	156.99			2.57573e+06	1.83018e+06	472676	7.27255e+06	556182	651450	746316	464751	520974	3.23753e+06	4.77064e+06	8.05679e+06	9.75667e+06	7.22605e+06	1.14344e+07	3.62419e+07	2.80221e+07	3.10977e+07	4.32542e+06	6.9642e+06	3.68041e+06	687197	222365	240616	158932	0	690718
	1181					44.7315	171.139			0	9302.39	0	396206	0	0	0	0	1.56245e+06	2.1593e+07	2.33051e+07	1.77061e+07	2.21076e+07	2.08086e+07	2.35302e+07	2.00509e+07	1.85691e+07	1.63987e+07	5.53449e+07	4.7794e+07	4.91768e+07	1.30008e+07	1.16682e+07	1.36978e+07	1.2521e+07	9.92719e+06	1.59765e+07
	1182			3,4-Dihydroxymandelate	5.68522	44.7315	185.154			0	0	0	213487	0	0	0	0	0	1.04945e+07	1.01661e+07	9.5328e+06	1.45347e+07	9.68863e+06	1.31134e+07	8.09454e+06	6.97565e+06	7.43724e+06	3.08871e+07	1.60281e+07	1.60411e+07	9.76871e+06	2.55561e+07	9.96864e+06	1.66166e+07	7.91237e+06	1.13819e+07
	1183					44.7315	344.183			0	0	0	0	0	0	0	0	13938.5	0	0	0	0	43064.8	85844.8	290237	234022	109750	3.91924e+06	3.15607e+06	3.12477e+06	3.96333e+06	2.74816e+06	2.39622e+06	3.67411e+06	3.03367e+06	3.31993e+06
	1184					44.7319	73.0288			144430	42836.5	105440	7.5528e+06	33381.3	107826	179930	52081.3	107405	1.10411e+07	1.29149e+07	1.23327e+07	1.8524e+07	2.41855e+06	1.03177e+07	1.19195e+07	1.47481e+07	1.4417e+07	1.29457e+07	1.29686e+07	8.14298e+06	7.5613e+06	9.84626e+06	9.1697e+06	8.74968e+06	9.07841e+06	9.68649e+06
	1185					44.7549	784.487			0	0	0	67192.4	0	0	0	0	0	0	0	0	0	0	0	77481.1	134749	0	0	651961	282969	2.93442e+06	2.866e+06	1.77376e+06	3.72967e+06	3.27093e+06	3.55315e+06
	1186					44.7658	366.273			0	0	0	114783	0	0	0	0	0	6.07659e+06	2.52218e+06	2.47018e+06	3.83146e+06	1.42935e+06	2.58987e+06	1.6643e+06	1.51395e+06	1.29705e+06	283655	471826	738480	546986	1.67136e+06	1.0514e+06	435219	641998	699539
	1187					44.8238	995.687			0	0	0	0	0	0	0	0	0	0	0	0	0	0	0	0	0	0	740906	1.30333e+06	1.60995e+06	2.74873e+06	3.46295e+06	3.99938e+06	2.20892e+06	3.85436e+06	3.75164e+06
	1188					44.8439	112.954			4.17082e+06	3.88235e+06	4.2195e+06	5.34159e+07	8.15174e+06	7.59715e+06	3.19265e+06	3.1542e+06	2.96279e+06	0	3.08186e+06	0	0	0	0	6.10906e+06	6.10652e+06	5.45091e+06	1.07362e+07	1.85104e+07	1.97639e+07	5.45922e+06	1.28156e+07	4.22602e+06	8.97699e+06	7.94426e+06	9.06824e+06
	1189					44.8439	745.493			0	0	0	570122	0	0	0	0	0	0	0	0	49519.6	70539.4	89568.6	134346	281275	229320	1.25634e+07	1.15053e+07	9.22061e+06	1.55568e+07	1.71364e+07	1.43771e+07	1.38272e+07	1.67526e+07	1.56748e+07
	1190					44.9014	522.264			0	0	6539.52	122708	9056.26	46208.4	59532.3	52953.3	74748.6	0	0	0	78253.9	0	0	0	0	0	8.8855e+06	1.798e+07	1.79426e+07	2.26042e+07	3.48655e+07	2.5852e+07	1.32417e+07	2.55296e+07	2.01047e+07
	1191					44.913	198.04			113786	26760.6	26347.9	499147	390844	530586	572670	111064	603291	2.61856e+06	2.5204e+06	2.45589e+06	9.21731e+06	1.45229e+07	8.58663e+06	1.86415e+07	2.00218e+07	2.00452e+07	2.25903e+06	2.63936e+06	3.02712e+06	4.33139e+06	3.13332e+06	2.39946e+06	2.88246e+06	3.51664e+06	3.6735e+06
	1192					44.9898	164.986			0	0	0	994614	0	0	0	0	0	1.2029e+06	1.12703e+06	973883	1.94327e+06	1.50686e+06	1.64486e+06	1.85218e+06	2.97597e+06	2.23575e+06	275468	327637	295894	288844	235221	250400	0	0	0
	1193					45.0426	135.945			0	0	0	7.57515e+07	0	0	0	0	0	4.74251e+07	4.27168e+07	4.95171e+07	2.97836e+07	2.30686e+07	2.89282e+07	3.3073e+07	1.10828e+07	1.15606e+07	2.40158e+07	1.98385e+07	4.25139e+06	4.01132e+06	0	4.26422e+06	0	0	4.34811e+06
	1194					45.0712	453.215			0	0	0	29017.5	0	0	0	0	0	0	0	0	0	0	0	53626.8	137480	131468	384220	812459	484254	1.26236e+06	1.45396e+06	1.04937e+06	622942	1.21587e+06	824351
	1195					45.1064	95.9516			295163	199534	196712	2.04299e+06	217243	324026	307255	352236	376713	3.63163e+06	3.54078e+06	3.20064e+06	3.89272e+06	3.32908e+06	1.89823e+06	9.32302e+06	2.88514e+06	4.5265e+06	1.90443e+07	2.7068e+07	2.70246e+07	1.00153e+07	1.55164e+07	1.01129e+07	5.19438e+06	5.48069e+06	4.49326e+06
	1196					45.1709	508.208			0	0	0	48630.7	0	0	119188	119782	127312	0	0	0	0	38749.2	0	0	0	0	802249	527607	786006	322923	368191	0	0	68087.4	0
	1197			3-Iodothyronamine	-17.9882	45.2774	356.172			230310	160680	528909	636391	767410	200114	783853	555808	214939	0	1.14559e+06	500430	67789.2	235912	48299.2	114418	198181	0	520456	430290	487134	380470	46770.7	372170	208855	173286	73725.2
	1198					45.4136	137.966			429420	365535	531388	617275	431750	513663	718508	597720	513030	0	0	0	0	0	0	0	0	0	753592	168926	0	0	0	0	0	0	0
	1199			3-(Uracil-1-yl)-L-alanine	11.4773	45.4524	200.174			0	0	0	0	0	0	0	0	0	1.72133e+06	3.27675e+06	3.79623e+06	1.0532e+06	1.50835e+06	1.95787e+06	1.52933e+06	1.81278e+06	1.64719e+06	3.9904e+06	4.14789e+06	3.51079e+06	2.53183e+06	2.44137e+06	2.88557e+06	1.79724e+06	2.15853e+06	2.38915e+06
	1200					45.4824	212.909			109140	123090	0	877351	76041.3	167978	2.91219e+06	1.3903e+06	2.58581e+06	0	0	0	0	0	0	0	0	0	0	0	0	0	0	0	0	0	0
	1201			Tetrachlorohydroquinone	-19.6496	45.493	248.893			2.58296e+06	2.07989e+06	2.47918e+06	4.36088e+06	2.82285e+06	2.57615e+06	1.57897e+07	1.98359e+07	1.64861e+07	0	0	211034	0	229053	367951	0	0	0	0	0	0	0	0	0	0	0	0
	1202					45.5275	250.892			1.29559e+06	852959	1.12717e+06	2.102e+06	1.65584e+06	1.14906e+06	5.34028e+06	4.0842e+06	4.90692e+06	0	0	0	0	0	0	0	0	0	0	0	0	0	0	0	0	0	0
	1203					45.5319	734.397			0	0	0	0	0	0	0	0	0	0	0	0	0	0	0	0	0	0	0	0	0	0	0	0	0	47881.9	43784.9
	1204					45.5373	275.839			0	0	0	0	0	0	537453	250916	549569	0	0	0	0	0	0	0	0	0	4.24445e+06	3.56993e+06	4.65129e+06	2.40713e+06	4.70309e+06	2.97438e+06	1.87549e+06	2.68099e+06	1.54437e+06
	1205					45.5619	152.919			527959	375830	255835	795250	608051	403364	5.42332e+06	5.7543e+06	5.15773e+06	0	0	0	0	0	0	0	0	0	0	0	0	0	0	0	0	0	0
	1206					45.5619	287.104			191612	197852	181873	1.14294e+06	1.06028e+06	1.16371e+06	1.14307e+06	1.23128e+06	1.17307e+06	135943	380340	408073	1.793e+06	1.63777e+06	1.48509e+06	657600	0	1.12291e+06	45654.2	0	0	90320	41190.3	36752.8	0	38622.7	90667.8
	1207					45.6081	172.142			0	0	0	0	0	0	0	0	0	2.72783e+06	3.7086e+06	3.86271e+06	1.76842e+06	4.21145e+06	4.11305e+06	8.45017e+06	6.65325e+06	6.9741e+06	4.69374e+06	4.78029e+06	4.49833e+06	1.1027e+06	2.689e+06	2.5079e+06	1.28974e+06	1.445e+06	3.28437e+06
	1208					45.6183	200.02			7146.68	0	0	175327	0	19174.7	0	0	0	1.38096e+06	1.84817e+06	1.23668e+06	5.19429e+06	4.7288e+06	4.62347e+06	2.31614e+07	2.2697e+07	2.38219e+07	133651	182004	119395	0	0	138271	704504	645874	1.23054e+06
	1209					45.6183	403.271			0	0	0	1.51282e+06	0	0	0	0	0	1.63162e+06	1.76112e+06	1.67532e+06	3.80093e+06	3.21593e+06	2.78429e+06	4.12594e+06	4.40684e+06	3.4936e+06	0	0	380879	0	0	0	0	0	588612
	1210					45.6718	389.053			0	0	0	57467.1	10574.9	28379.3	48221.5	38208.6	42467.9	451871	452795	586938	1.23243e+06	908530	953443	422995	701810	1.06273e+06	0	0	0	0	85044.8	0	0	0	0
	1211					45.6777	544.24			6544.89	0	0	123352	8020.83	0	29047	0	0	0	0	0	0	0	0	0	0	0	258604	456044	587791	1.02206e+06	1.8037e+06	1.14676e+06	277714	158170	0
	1212					45.8855	125.928			3.79716e+06	4.01715e+06	3.85745e+06	5.79539e+06	4.41528e+06	3.42166e+06	4.08522e+06	4.32045e+06	4.69278e+06	1.06551e+07	1.05267e+07	9.95957e+06	1.11038e+07	1.88141e+07	1.52527e+07	9.85206e+06	9.48661e+06	9.36773e+06	8.7581e+06	9.81207e+06	8.6793e+06	8.04929e+06	8.67316e+06	9.15659e+06	8.61713e+06	9.17957e+06	8.78779e+06
	1213					45.9386	152.035			4.9318e+06	5.53969e+06	4.91481e+06	1.06352e+08	1.04327e+07	1.1219e+07	3.69292e+07	3.34913e+07	3.27482e+07	3.63474e+06	3.28222e+06	3.60013e+06	4.85619e+06	4.87572e+06	4.93766e+06	6.47337e+06	6.46181e+06	7.24175e+06	266181	0	0	1.06941e+06	176796	176499	513137	820037	684276
	1214					45.9911	178.051			564770	654056	533785	1.58797e+06	1.66819e+06	1.85147e+06	2.9188e+06	3.31499e+06	3.20846e+06	2.06416e+06	1.16974e+06	2.28322e+06	6.9696e+06	1.07184e+07	3.93207e+06	1.54976e+07	1.69079e+07	1.56914e+07	756338	493265	96234.4	246598	669780	845782	3.10486e+06	1.08355e+06	1.12385e+06
	1215					46.0065	237.109			62845.5	6889.46	73179.7	133247	16140.7	19648.8	1.07741e+06	20751.4	1.2275e+06	0	0	67999.8	56902.3	190615	0	474755	1.25044e+06	999657	1.39651e+06	1.01364e+06	1.26438e+06	614122	692787	535766	211378	449484	468671
	1216					46.0477	577.362			6966.41	0	0	0	0	0	0	0	0	0	0	0	0	0	30626.7	0	0	0	963193	3.21799e+06	5.15555e+06	2.26034e+06	3.45314e+06	3.47918e+06	1.20013e+06	1.34231e+06	2.34144e+06
	1217					46.0501	112.986			5.73938e+06	5.81789e+06	6.44688e+06	2.81127e+08	1.62739e+07	1.35932e+07	4.96996e+06	5.30473e+06	5.4907e+06	1.64683e+06	3.08739e+06	0	0	0	0	6.12444e+06	6.13131e+06	5.45931e+06	1.75372e+07	2.14534e+07	2.26227e+07	1.22392e+07	1.46772e+07	1.23464e+07	1.29342e+07	1.15222e+07	1.35369e+07
	1218					46.1477	217.032			896263	489762	456665	468556	503715	525239	526600	1.04875e+06	419279	1.20277e+07	1.09601e+07	1.11833e+07	1.60744e+07	8.03235e+06	1.39314e+07	9.22693e+06	1.06886e+07	7.24704e+06	2.06753e+07	1.77814e+07	1.38478e+07	1.10114e+07	8.81671e+06	1.16305e+07	1.12913e+07	6.73954e+06	8.16506e+06
	1219					46.1781	905.638			0	0	0	0	0	0	0	0	0	0	0	0	88984	0	0	0	0	0	0	91073.1	80798.9	677730	672959	555370	663921	919071	577037
	1220					46.1949	481.244			0	19572.2	0	71792.9	31509.8	61616.6	0	9271.35	0	0	0	20007.4	0	0	0	51390.6	0	69924.4	3.81916e+06	4.02174e+06	4.42708e+06	2.78068e+06	2.2225e+06	3.5338e+06	2.07051e+06	2.80645e+06	647089
	1221					46.3004	901.609			0	0	0	0	0	0	0	0	0	0	0	0	76725.3	34793.4	0	0	0	107292	218047	368735	303174	2.72321e+06	2.04857e+06	2.158e+06	1.29085e+06	1.58446e+06	1.31583e+06
	1222					46.3045	903.622			0	0	0	0	0	0	0	0	0	0	0	0	59200.2	0	0	0	0	0	165458	353093	387752	1.4704e+06	1.29897e+06	1.49146e+06	875891	1.34068e+06	891882
	1223					46.3085	186.158			0	0	0	0	0	0	0	0	0	1.62499e+06	1.02296e+06	1.05721e+06	1.95014e+06	1.03024e+06	1.91562e+06	1.24942e+06	1.19108e+06	666355	2.50338e+06	2.17545e+06	2.64864e+06	1.36684e+06	1.78177e+06	1.61694e+06	1.56677e+06	1.87568e+06	2.05131e+06
	1224					46.3192	188.02			3.21775e+06	3.17835e+06	3.17862e+06	1.7318e+06	2.60298e+06	3.12502e+06	2.85847e+06	2.86473e+06	2.66492e+06	884695	1.2915e+06	1.17871e+06	2.3686e+06	2.48094e+06	2.43086e+06	3.76376e+06	2.78512e+06	3.26986e+06	3.16953e+06	4.58533e+06	2.35214e+06	3.0908e+06	2.82567e+06	2.90943e+06	3.57391e+06	2.79365e+06	4.09597e+06
	1225					46.3288	122.061			0	0	0	232715	0	0	0	10026.2	0	0	0	0	3.23662e+06	1.92829e+06	2.24558e+06	6.4892e+06	6.25558e+06	7.32808e+06	0	0	0	0	0	0	0	0	0
	1226					46.3299	235.17			0	0	0	0	0	0	0	0	0	291625	450386	271236	233933	492335	212111	1.11751e+06	987914	1.30312e+06	1.17076e+06	1.07218e+06	1.09405e+06	570519	610823	594497	515678	575407	853372
	1227					46.3299	404.204			229567	172644	452805	283850	929368	200601	1.59324e+06	253077	242070	20402.2	0	33419.3	0	0	0	0	148042	0	1.22215e+06	1.27625e+06	1.39569e+06	1.65356e+06	1.22153e+06	1.00731e+06	1.7342e+06	1.76498e+06	1.2636e+06
	1228					46.3496	241.003			251346	171583	45431.7	555353	747131	829340	1.39267e+06	1.51833e+06	1.33106e+06	575514	328566	304391	4.22789e+07	4.13103e+07	7.39636e+07	1.66009e+08	2.23934e+08	1.67588e+08	774827	1.24124e+06	1.14205e+06	151752	144189	291909	0	0	0
	1229					46.4508	150.921			762401	804507	948138	1.97029e+06	1.95158e+06	1.54498e+06	2.37674e+07	6.90701e+06	1.19664e+07	0	0	0	0	0	0	0	0	0	0	0	0	0	0	0	0	0	0
	1230					46.6674	327.088			445038	174924	606048	2.59659e+06	1.17109e+06	1.21131e+06	4.88603e+06	4.08159e+06	4.18146e+06	116691	85115	104354	2.01664e+06	1.96617e+06	1.72949e+06	2.71244e+06	2.31881e+06	2.68765e+06	0	0	0	0	0	0	0	0	0
	1231					46.6705	408.183			0	0	0	161532	0	0	5794.94	0	0	280491	401268	260227	40949.6	0	357078	204446	59502.7	0	1.04107e+06	670048	764650	763013	946886	350238	697457	316444	309094
	1232					46.6929	127.998			34871	7379.66	12466.4	71658.7	10599.4	67079.7	59458.2	22588	24202.2	2.72861e+06	4.05658e+06	2.77813e+06	6.43211e+06	6.06912e+06	5.49277e+06	7.54176e+06	7.04767e+06	5.35223e+06	8.89409e+06	1.13321e+07	6.86987e+06	6.88416e+06	6.59193e+06	7.75148e+06	9.39718e+06	7.24258e+06	1.09373e+07
	1233					46.7075	402.178			145892	107683	105388	504669	286115	420193	691579	683210	762356	0	0	0	0	0	0	0	0	0	30384.8	0	0	0	0	0	52216.4	0	0
	1234					46.7677	188.986			37455.9	73162	0	4.36748e+06	452554	668462	177397	83445.3	150798	725884	1.04769e+06	772800	4.83864e+06	3.78052e+06	5.4088e+06	9.22239e+06	1.1296e+07	8.45521e+06	1.31564e+06	1.30484e+06	796401	724318	680343	511668	694166	541488	630728
	1235					46.8397	250.003			0	0	0	298659	0	0	18655	0	0	62740.8	45532.1	122829	2.13563e+06	1.7168e+06	2.7624e+06	1.40344e+07	1.37855e+07	1.16182e+07	0	0	0	0	0	0	0	0	0
	1236					46.8905	258.001			7788.98	0	8638.35	4.91672e+06	519105	500400	737259	472347	1.03838e+06	83798.8	155446	107371	6.3302e+06	4.72785e+06	8.4622e+06	1.30947e+07	2.75208e+07	1.39943e+07	28417.7	30951.4	0	0	0	0	0	0	0
	1237					46.931	136.991			95140.2	167230	170633	186073	165816	179323	194707	261898	274517	6.0102e+06	6.96848e+06	6.24579e+06	7.28257e+06	5.54411e+06	6.22795e+06	9.59283e+06	6.18275e+06	1.05412e+07	283871	891398	243703	1.80668e+06	680723	689255	1.15391e+06	1.03493e+06	768724
	1238					46.9412	233.013			60334.7	19037.2	22492.4	129634	11111.6	36110.5	10961.9	9276.92	0	1.80848e+06	1.14228e+06	2.6076e+06	2.89582e+06	5.30877e+06	5.54104e+06	1.01629e+07	6.6327e+06	2.95943e+06	4.7562e+06	5.33464e+06	748846	2.15151e+06	1.77547e+06	1.69824e+06	3.42985e+06	2.33693e+06	5.26244e+06
	1239					47.0843	158.009			0	0	0	0	0	0	0	0	0	1.24734e+06	4.30039e+06	1.75601e+06	3.54485e+06	3.41917e+06	3.70767e+06	2.47302e+06	2.19527e+06	1.79631e+06	0	0	0	0	0	0	0	0	0
	1240					47.154	514.23			18305.4	34866.2	29938.7	324154	64887.2	206584	409097	589025	238660	0	0	0	0	0	0	0	0	0	0	0	0	0	0	0	0	0	0
	1241					47.1761	205.072			0	0	0	0	0	0	0	0	0	493841	668881	847526	1.37789e+06	1.62713e+06	1.52422e+06	3.29283e+06	1.91368e+06	2.58031e+06	72196.6	0	0	0	152510	75929.1	466258	566282	675562
	1242					47.2067	321.244			554603	0	21866.4	153654	0	116513	13549.2	29358.9	0	393272	420753	446125	207593	64118.4	113532	336345	470154	577549	435131	495151	763194	307424	437406	483257	847272	735165	1.0533e+06
	1243					47.2144	146.848			108526	120844	170029	210846	66289.2	125450	138484	113533	163732	0	0	0	0	0	0	0	0	0	0	0	0	0	0	0	0	0	0
	1244					47.3109	759.473			0	0	0	0	0	0	0	0	0	0	0	0	0	49748.5	0	0	70733.2	0	2.55798e+06	1.79257e+06	1.99128e+06	5.27264e+06	6.50063e+06	5.81599e+06	2.33238e+07	1.56892e+07	1.28454e+07
	1245					47.4151	762.492			0	0	0	15078.6	0	0	0	0	0	22113.6	0	0	0	0	0	0	0	0	975897	93885.1	1.47619e+06	890890	842599	844043	4.20262e+06	4.57959e+06	3.63053e+06
	1246					47.4366	251.016			0	0	0	12457.9	0	0	0	0	0	782390	1.3316e+06	1.11482e+06	2.09637e+06	1.88476e+06	1.77717e+06	1.91263e+06	1.21021e+06	1.43101e+06	1.07312e+06	1.572e+06	3.77146e+06	1.67542e+06	2.90369e+06	1.54059e+06	2.68725e+06	2.86176e+06	2.88357e+06
	1247					47.4468	376.04			0	0	0	0	0	0	0	0	0	0	0	0	304701	287684	542904	1.54594e+06	2.08294e+06	2.04509e+06	0	0	0	0	0	0	0	0	0
	1248			Stipitatate	6.97897	47.5206	183.139			0	0	0	0	0	0	0	0	0	3.27439e+06	2.6439e+06	2.51502e+06	1.03311e+06	1.84671e+06	5.26314e+06	3.70058e+06	3.45259e+06	3.92857e+06	2.67343e+06	1.77786e+06	1.69474e+06	1.64188e+06	1.01794e+06	1.58485e+06	2.93018e+06	3.01723e+06	2.86937e+06
	1249					47.7347	823.524			0	0	0	0	0	0	0	0	0	0	0	0	0	0	0	59458.9	115251	70713.9	44851.4	74799.6	55293.6	994260	899430	1.31479e+06	7.3368e+06	8.7777e+06	6.37247e+06
	1250			5-O-(1-Carboxyvinyl)-3-phosphoshikimate	-2.13633	47.739	325.185			7.40694e+07	5.5454e+07	5.94873e+07	6.92864e+08	1.20091e+07	5.72689e+07	1.56073e+07	1.4862e+07	9.99183e+06	9.88759e+06	8.21106e+06	8.10204e+06	8.84229e+06	6.48587e+06	1.66853e+06	4.95687e+06	4.7052e+06	5.15004e+06	5.30317e+06	4.8602e+06	4.29431e+06	3.85504e+06	3.48318e+06	4.52124e+06	2.82592e+06	2.39614e+06	3.25007e+06
	1251					47.7503	829.519			0	0	0	0	0	0	0	0	0	0	0	0	0	0	36894.1	0	0	0	133624	38383.1	122194	403197	406140	571135	544529	1.63598e+06	1.51619e+06
	1252					47.7728	177.04			128057	112418	103853	337952	165116	133045	212374	227527	139671	1.14298e+07	1.22885e+07	1.19602e+07	4.3398e+07	3.93037e+07	4.52496e+07	6.32093e+07	5.71662e+07	5.40835e+07	1.63917e+07	1.80666e+07	1.72066e+07	1.20859e+07	1.1875e+07	1.05313e+07	8.64407e+06	7.51894e+06	7.96383e+06
	1253					47.8059	207.051			0	0	0	130235	0	0	9092.21	0	0	2.92754e+06	4.8265e+06	5.0712e+06	7.9852e+06	1.1191e+07	7.55077e+06	1.11291e+07	1.12299e+07	1.21835e+07	5.55466e+06	1.10785e+07	4.50812e+06	8.42034e+06	1.56785e+07	1.17161e+07	1.42227e+07	1.42327e+07	2.04517e+07
	1254					47.8059	647.359			0	0	0	0	0	0	0	0	0	0	0	0	0	0	43952.1	0	0	0	56270.3	40099.4	82645.6	799238	800509	1.12137e+06	3.94908e+06	7.51337e+06	5.76356e+06
	1255					47.9338	149.027			949469	1.66854e+06	1.17567e+06	1.32271e+06	1.66398e+06	1.13717e+06	1.07929e+06	1.19843e+06	1.31837e+06	925034	663559	1.48775e+06	1.72537e+06	1.96468e+06	8.07212e+07	4.76036e+06	4.24747e+06	4.50691e+06	284009	516859	204831	132875	852098	330006	1.83133e+06	1.91017e+06	1.59383e+06
	1256					47.9424	164.937			1.94729e+06	1.52247e+06	1.83896e+06	3.89553e+06	697823	1.5864e+06	1.69925e+06	1.27931e+06	2.98132e+06	0	0	0	0	0	0	0	0	0	0	0	0	0	0	0	0	0	0
	1257					48.0703	822.467			0	0	0	65154.1	0	0	0	0	0	0	0	0	0	0	0	0	0	0	93799.9	456286	652834	499674	572624	764307	3.36134e+06	3.05267e+06	2.34482e+06
	1258			Hydroxyflutamide	-20.7395	48.0708	293.213			93863.4	7069.74	0	80853.4	0	8901.76	0	0	0	4.95636e+06	4.48274e+06	3.19811e+06	3.45013e+06	5.83027e+06	5.31205e+06	7.96593e+06	9.15547e+06	3.87668e+06	3.90589e+07	1.61688e+07	1.58733e+07	1.74487e+07	2.46739e+07	2.07352e+07	3.0476e+07	3.73583e+07	6.2008e+07
	1259			Tricrozarin A	24.4383	48.0708	295.228			0	0	0	14516.2	0	0	0	9858.41	0	2.60008e+06	1.74282e+06	2.00192e+06	779278	3.69702e+06	860090	1.03336e+06	1.89202e+06	1.66442e+06	6.59343e+06	5.88644e+06	6.36486e+06	7.28634e+06	1.03521e+07	8.3886e+06	1.67593e+07	3.84498e+07	4.10544e+07
	1260					48.1693	967.516			0	0	0	0	0	0	0	0	0	0	0	0	0	0	0	0	0	0	0	0	0	0	0	0	0	0	0
	1261					48.1793	823.473			0	0	0	0	0	0	0	0	0	0	0	0	0	35163.1	0	60080.5	115765	164338	75034	74350.3	102354	1.00264e+06	907540	1.30229e+06	7.89721e+06	8.71119e+06	6.36423e+06
	1262					48.193	277.837			0	0	0	140864	0	19345.8	634361	464012	732516	0	0	0	0	0	0	0	0	0	0	0	0	0	0	0	0	0	0
	1263			3,5-Dichloro-4-hydroxyphenylpyruvate	8.01465	48.2014	250.057			0	55229.4	72471.8	356915	255579	216530	152532	165205	149506	333055	254299	369704	75016.5	111225	0	169276	156566	0	0	0	0	0	0	0	0	0	0
	1264					48.2258	498.236			68135.6	76657.7	61901.8	397779	352514	316817	333567	634031	488198	0	0	0	0	0	0	0	0	0	0	0	0	0	0	0	0	0	0
	1265					48.2413	827.504			0	0	0	0	0	0	0	0	0	0	0	0	0	0	0	0	0	0	125572	259073	35443.9	1.17902e+06	1.27712e+06	1.857e+06	1.31387e+06	1.7903e+06	1.5007e+06
	1266					48.2812	825.489			0	0	0	0	0	0	0	0	0	0	0	0	0	0	0	74494.3	121494	95830	108722	350432	279830	1.69558e+06	611420	646069	5.5268e+06	7.49547e+06	5.20452e+06
	1267					48.2999	821.51			0	0	0	0	0	0	0	0	0	0	0	0	0	0	0	58530	58035.5	117809	60271.7	158111	582610	706121	1.18366e+06	1.70209e+06	7.51821e+06	8.001e+06	7.69317e+06
	1268					48.3133	71.0132			0	0	0	0	7171.31	0	0	0	0	3.85956e+06	4.03854e+06	4.53226e+06	6.35105e+06	6.84393e+06	6.38928e+06	2.24715e+07	2.03941e+07	4.18939e+07	4.59796e+06	5.88387e+06	5.10487e+06	6.25481e+06	5.1023e+06	4.6718e+06	9.28049e+06	8.37261e+06	1.05956e+07
	1269					48.4235	410.123			0	0	0	0	0	0	18679.9	0	10687.2	41513.7	0	0	102652	0	39941.5	430193	537927	291474	0	0	0	0	0	0	0	0	0
	1270					48.4564	157.123			90895.7	211330	222855	28350.7	508764	213825	133614	188664	210361	7.37224e+08	6.10045e+08	6.88527e+08	6.94676e+08	6.10063e+08	7.69616e+08	6.7424e+08	5.11078e+08	4.52623e+08	4.42894e+08	3.9704e+08	4.95821e+08	4.19982e+08	4.02731e+08	4.46911e+08	3.89886e+08	3.52192e+08	3.64513e+08
	1271					48.4564	270.048			0	0	0	0	0	0	0	0	0	37745.1	0	0	210867	53979.3	197597	649221	873216	376860	74811.6	0	0	300724	461595	529391	538868	583939	607298
	1272					48.4991	365.03			0	0	0	0	0	0	0	0	0	343500	434657	442240	2.35888e+06	2.30346e+06	2.02568e+06	3.67846e+06	3.22412e+06	3.62144e+06	0	0	0	76008.9	53401.2	0	62445.1	106342	83911.3
	1273					48.5565	100.972			32956.1	84169.4	84283	8692.46	70136.4	36837.9	68737.6	54023.5	43717.8	0	0	0	0	1.69395e+06	0	6.83635e+06	5.06736e+06	3.2445e+06	1.92451e+06	0	0	1.70905e+06	5.49751e+06	4.65747e+06	5.07713e+06	3.09861e+06	1.43376e+07
	1274					48.5591	175.051			154330	104488	171890	900258	309998	248110	432167	301171	372553	35287.9	36083.7	23551.6	56001.1	0	0	343572	406922	587559	0	0	0	0	66888.8	0	0	249171	139275
	1275					48.5935	173.072			71043.9	51494.8	103933	69660.3	22865.7	62546.7	84432.5	21863.5	24884.9	587305	594019	592673	1.01794e+06	977651	952109	1.38799e+06	1.66475e+06	3.82467e+06	112254	66692.7	0	243666	137326	259740	295556	273159	413606
	1276					48.6311	833.511			0	0	0	0	0	0	0	0	0	0	0	0	0	0	0	0	0	0	148159	435490	1.17031e+06	5.75653e+06	6.12789e+06	8.00335e+06	1.49298e+07	6.02077e+07	3.88875e+07
	1277					48.6311	258.993			0	0	0	33863.9	0	0	0	0	8663.17	384989	0	0	1.62735e+06	2.14852e+06	3.55545e+06	4.90023e+06	8.37282e+06	3.59043e+06	0	0	0	0	0	0	0	0	0
	1278					48.6855	158.126			0	0	0	0	18951.2	0	6993.74	0	0	2.00255e+07	1.85226e+07	1.71382e+07	1.84541e+07	1.52452e+07	2.13756e+07	1.87082e+07	1.58733e+07	4.39464e+07	4.23123e+07	3.81354e+07	4.67985e+07	4.07466e+07	3.87089e+07	4.30677e+07	3.90778e+07	3.33957e+07	3.65169e+07
	1279			Phaseolic acid	24.1809	48.6855	297.244			124714	120858	82365.4	154454	27674.9	115267	76061.1	101229	63272.1	5.96457e+06	4.06372e+06	4.10484e+06	4.07148e+06	4.64616e+06	3.82065e+06	2.89159e+06	3.24291e+06	2.86542e+06	2.43593e+06	2.11371e+06	1.6715e+06	1.65114e+06	2.03619e+06	1.51741e+06	2.51218e+06	3.41372e+06	3.19295e+06
	1280					48.6855	782.519			0	0	0	0	8734.77	0	0	0	0	0	0	0	144168	81584.9	93194.7	0	0	98681.2	0	93527.3	0	532935	362240	406981	5.56957e+06	3.65056e+06	3.66219e+06
	1281					48.8816	448.247			19778.8	0	0	1.15884e+07	58540.5	101184	139579	78762.9	112444	0	0	0	0	0	0	208703	1.01088e+06	1.11828e+06	431231	862547	1.70432e+06	1.33887e+06	1.49819e+06	1.53708e+06	1.20097e+06	1.49506e+06	1.63512e+06
	1282					48.8816	832.499			0	0	0	17710.9	0	0	0	0	0	0	0	0	0	0	0	0	0	0	275708	467956	813880	3.8278e+06	4.04756e+06	5.59119e+06	1.6847e+07	2.18405e+07	1.49334e+07
	1283					48.8951	561.268			0	0	0	0	0	0	0	0	0	0	0	0	0	0	0	0	0	0	57748.1	0	200633	160491	184053	223635	101859	144035	204125
	1284					48.9486	168.03			0	0	0	0	120580	273590	848336	541416	596686	3.02277e+06	2.68634e+06	4.70779e+06	2.33235e+06	6.04994e+06	2.79883e+06	4.49639e+06	2.81289e+06	3.93448e+06	383818	421939	229856	261363	286965	397500	662419	416765	398318
	1285			Calcium arsete	12.085	49.0055	399.084			12469.7	7385.01	0	24747.2	58909.8	57176.9	90364.1	121674	123388	282342	339437	353339	1.33616e+06	415674	1.19475e+06	1.89683e+06	1.75229e+06	2.30866e+06	0	0	0	0	0	0	0	53522.6	0
	1286					49.0402	782.437			0	0	0	0	0	0	0	0	0	0	0	0	0	0	0	0	0	0	0	0	0	0	0	0	0	0	0
	1287					49.0553	831.499			0	0	0	0	0	0	0	0	0	0	0	0	57120.1	0	0	0	0	0	1.31354e+06	910978	3.23771e+06	8.89909e+06	8.63071e+06	1.17558e+07	3.62919e+07	4.66126e+07	3.29868e+07
	1288					49.078	560.256			0	0	0	0	0	0	7011.36	0	0	0	0	0	0	0	0	0	0	0	0	35340.1	50346.6	193911	261619	289282	187766	48408	48474.5
	1289					49.0898	272.008			48571	34326.2	38040.1	77480.5	8737.81	9144.28	61457.9	34638.5	29838.2	35323.8	204384	35681.7	1.46196e+06	1.71913e+06	4.5294e+06	9.87362e+06	8.77409e+06	5.77795e+06	174321	104537	47730.5	138263	0	176316	58088	0	271900
	1290					49.2236	435.24			0	9125.21	9332.01	7846.11	40687.4	32286.7	0	0	0	29414.4	0	62644.2	0	0	0	184873	157639	129753	207716	311938	159773	236206	279860	382839	218953	95144.4	147373
	1291					49.2287	299.135			52099.6	89614.3	62741	430918	241685	301650	304504	306824	271644	3.22801e+06	296952	177359	4.31706e+06	946304	1.59464e+06	0	3.00694e+06	2.38589e+06	3.9903e+06	3.45264e+06	3.75089e+06	2.20507e+06	1.39744e+06	2.42346e+06	2.34231e+06	0	0
	1292					49.3223	195.037			450948	329163	401952	2.35658e+06	1.47174e+06	1.43171e+06	1.2998e+06	6.73869e+06	7.44708e+06	9.29741e+07	9.88616e+07	7.52593e+07	4.25778e+08	4.1362e+08	4.44495e+08	5.0269e+08	5.03062e+08	4.87676e+08	1.31756e+06	505257	289934	0	39853.6	0	0	0	0
	1293					49.3687	641.392			0	0	0	18004.3	0	0	0	0	0	0	0	0	0	0	0	0	0	0	102832	0	144522	470193	310108	552869	5.12144e+06	5.12833e+06	4.13266e+06
	1294					49.3948	143.918			23204.6	0	0	34045.9	0	0	176062	134147	130112	0	0	0	0	0	0	0	0	0	0	0	0	0	0	0	0	0	0
	1295			3'-O-(4-Benzoyl)benzoyl ATP	-15.5338	49.4547	716.389			0	0	0	0	0	0	0	0	0	0	0	0	0	0	0	0	0	0	0	0	0	0	0	0	653677	808455	833406
	1296			Propanil	0.356798	49.5168	219.087			0	0	0	0	0	0	17149.1	0	0	298157	359089	282817	781696	877386	1.11997e+06	1.91536e+06	1.95236e+06	1.85959e+06	128079	35718.3	71636.6	151302	275702	36243.9	390421	671585	530651
	1297					49.5286	559.253			0	0	0	0	0	0	0	0	0	0	0	0	0	0	0	0	0	0	51310.5	286765	91508.5	484375	432817	467893	104341	30854.6	132757
	1298			DHAP(6:0)	15.9403	49.541	269.212			0	0	0	14015.5	0	0	0	0	0	3.97481e+06	2.36168e+06	2.71454e+06	3.12159e+06	3.3185e+06	2.61839e+06	2.25729e+06	2.30546e+06	1.7745e+06	2.52079e+06	1.91408e+06	1.54922e+06	952996	1.5404e+06	1.18845e+06	3.09591e+06	1.99262e+06	2.39447e+06
	1299					49.5483	434.204			197783	186612	184478	397084	876859	494581	52249.3	49521.9	54730.5	0	0	0	0	0	0	46866.8	55471.9	0	98915	0	0	179812	87358.9	0	0	0	81653.8
	1300					49.5656	736.506			0	0	0	129145	0	0	0	0	0	0	0	0	0	0	0	0	0	0	2.10742e+06	3.06195e+06	2.93275e+06	3.81947e+06	4.45497e+06	5.26075e+06	1.95448e+06	2.36768e+06	2.44176e+06
	1301					49.6845	837.504			0	0	0	0	0	0	0	0	0	0	0	0	0	0	0	0	82270.3	49687.4	341685	224081	387244	878918	739130	1.22475e+06	6.29921e+06	5.9815e+06	5.721e+06
	1302					49.6867	172.04			141781	174945	159141	771384	635642	729322	271604	353458	265426	280713	189655	328139	367309	140754	178813	0	114626	0	317744	563469	97550.6	59510.6	168236	241676	172268	0	90383.9
	1303					49.7346	717.394			0	0	0	0	0	0	0	0	0	0	0	0	0	0	0	0	0	0	0	0	0	0	53845.1	44399.9	228219	324680	223100
	1304					49.8002	661.328			0	0	0	0	0	0	0	0	0	23805.2	93818.8	0	109573	72154.2	40976.4	134097	0	60787.9	0	0	0	315673	114227	51435.2	121161	0	0
	1305					49.816	639.378			0	0	0	0	0	0	0	0	0	0	0	0	45344.8	0	0	0	0	0	540694	350417	460570	1.07979e+06	939836	951100	5.43687e+06	3.01719e+06	4.20223e+06
	1306					49.8471	275.15			53737.8	20143.8	9936.32	269673	26734.7	210109	135258	205562	161357	1.46459e+06	1.4602e+06	1.10923e+06	4.10897e+06	3.73235e+06	4.68429e+06	4.12013e+06	5.59193e+06	5.06997e+06	3.89317e+06	2.4009e+06	2.85293e+06	1.97561e+06	3.03349e+06	2.63339e+06	2.98093e+06	3.96655e+06	3.47847e+06
	1307					49.9501	298.069			54619.3	38918.5	61292	560175	305151	281465	336899	343519	158868	0	46948.3	0	252387	344729	790660	365290	736253	438715	0	0	0	0	0	0	0	0	0
	1308					49.9501	404.24			622119	408247	785787	239291	1.17682e+06	388812	1.0266e+06	617201	676295	20589.3	30246.4	62216.2	0	0	95408.7	141030	325892	124492	556284	879722	982066	1.46857e+06	1.16449e+06	861386	1.47685e+06	1.16945e+06	1.10336e+06
	1309			Sulfluramid	0.882382	49.9563	528.206			178985	137379	204296	137534	286219	456015	125744	142297	81327.5	0	0	0	0	0	0	0	0	0	0	0	0	0	0	0	0	0	0
	1310					50.007	266.053			0	0	0	25021.6	32110	56606.6	171168	141211	137341	0	0	0	511599	504408	591771	1.58004e+06	2.50613e+06	2.08186e+06	675640	975074	702709	1.16644e+06	862919	770204	434365	324822	602644
	1311					50.0356	605.243			0	0	0	0	0	0	0	0	0	0	0	0	0	0	0	0	49423.5	0	263341	198262	480859	282295	629266	946472	663577	1.06125e+06	746738
	1312					50.039	729.316			0	0	0	0	0	0	0	0	0	134668	110932	113935	2.3936e+06	2.53635e+06	2.11639e+06	516054	1.71256e+06	1.34745e+06	0	0	0	0	0	0	0	0	0
	1313					50.1377	265.056			79518.9	44174.5	20887.7	75588.6	211250	183388	439970	357159	340708	1.89659e+06	1.52268e+06	1.77825e+06	1.77073e+06	630959	531635	3.45206e+06	2.34023e+06	2.47394e+06	1.11042e+06	1.33748e+06	1.46772e+06	847447	358854	360254	0	0	0
	1314					50.2251	186.905			3.93205e+06	2.95102e+06	1.19266e+07	1.61805e+07	4.08495e+06	4.68919e+06	1.14197e+07	1.19614e+07	3.31182e+07	3.50782e+06	3.00229e+06	4.15305e+06	6.29857e+06	5.27631e+06	4.89467e+06	0	0	0	0	0	0	0	0	0	0	0	0
	1315					50.2346	400.116			44977.3	39902.4	0	264098	271657	297446	419422	486796	496641	242674	650689	577074	1.85043e+06	2.28283e+06	1.94508e+06	1.19469e+06	1.45869e+06	1.45148e+06	0	26191	0	0	0	0	0	0	0
	1316					50.2731	714.375			0	0	0	0	0	0	0	0	0	0	0	0	0	0	0	0	0	0	82883.9	0	146882	67935.7	0	0	1.46471e+06	1.51354e+06	458299
	1317			TG(18:0/22:4(7Z,10Z,13Z,16Z)/18:0)	0.0218894	50.3347	940.53			0	0	0	0	0	0	0	0	0	0	0	0	0	0	0	0	0	0	0	0	0	55449.9	80312.9	0	0	0	0
	1318					50.3469	462.236			198490	175933	294331	497082	466968	549537	18268.6	32959.9	0	0	0	0	0	0	0	57607.8	0	0	0	0	0	0	0	0	71259.6	0	86979.2
	1319					50.3552	218.963			6459.46	0	0	81269.8	40991.2	42725.8	30405.1	60096.4	12081.1	542565	290184	302629	570417	583459	702971	761760	965424	996672	162485	358168	49229.9	39531.6	0	31203.1	0	83949.2	99599
	1320					50.3727	240.13			0	0	0	10710.7	0	0	44370.1	0	20590.2	2.97295e+06	1.90649e+06	2.03469e+06	1.70955e+06	1.41576e+06	2.41398e+06	1.72658e+06	983136	1.31826e+06	706990	730732	559021	585724	521946	332529	97098.5	230904	128470
	1321					50.3727	294.216			0	0	0	0	0	0	0	0	0	1.20624e+06	884501	571111	422272	1.37385e+06	803625	3.5258e+06	3.61923e+06	1.35887e+06	6.00853e+06	1.95523e+06	5.96324e+06	3.17623e+06	5.25485e+06	4.97832e+06	5.09442e+06	6.48052e+06	9.57797e+06
	1322					50.456	391.213			38756.1	30137.6	24209	33372.2	11065.1	8519.67	35209	11643.8	0	102174	54068	27181.6	98665.3	114587	0	911581	913649	969442	1.15122e+06	785178	1.21724e+06	1.5142e+06	1.15243e+06	1.10559e+06	2.19072e+06	982379	1.97434e+06
	1323					50.5581	191.056			0	0	0	0	0	0	0	0	0	4.75314e+06	5.84095e+06	5.90647e+06	1.33304e+07	1.14611e+07	1.06717e+07	1.3311e+07	1.06037e+07	1.50561e+07	2.04613e+06	1.62659e+06	899145	1.23273e+06	784793	1.84902e+06	2.61792e+06	917778	1.59178e+06
	1324			Phosacetim	-1.12611	50.568	376.217			10091.6	20483.7	20384.2	0	26995.4	22053.7	284612	875682	11860.4	2.72516e+06	2.88967e+06	2.70994e+06	1.05662e+06	752614	3.09735e+06	1.97605e+06	753604	1.04981e+06	1.10044e+06	0	0	0	0	36725.2	42250.1	0	44506.9
	1325					50.5844	148.04			1.3783e+06	2.21064e+06	1.87659e+06	1.34771e+06	2.07905e+06	723494	1.29e+06	1.40308e+06	1.71278e+06	6.34306e+06	4.63123e+06	4.65834e+06	1.25714e+07	1.22139e+07	1.3658e+07	1.88731e+07	1.89229e+07	2.97206e+07	6.73985e+06	5.88836e+06	6.47712e+06	6.64645e+06	1.373e+07	1.17238e+07	1.19195e+07	5.02848e+06	4.99704e+06
	1326					50.6033	704.39			0	0	0	0	0	0	0	0	0	0	0	0	0	0	0	0	0	0	0	0	0	0	35487.6	0	588019	517562	496233
	1327					50.6462	742.18			248315	328468	317541	160268	325052	262501	225201	392873	194719	0	0	0	0	0	0	0	0	0	0	0	0	0	0	0	0	0	0
	1328					50.6555	701.363			0	0	0	0	0	0	0	0	0	0	0	0	0	0	0	0	0	0	0	39454.9	0	380601	732027	505191	3.94819e+06	3.65455e+06	2.98192e+06
	1329					50.6713	699.399			0	0	0	0	0	0	0	0	0	0	0	0	0	0	0	0	0	0	233868	141104	161493	1.18406e+06	1.01255e+06	1.32007e+06	6.6564e+06	5.40904e+06	5.44034e+06
	1330					50.6985	700.358			0	0	0	0	0	0	0	0	0	0	0	0	0	0	0	0	0	0	101346	0	0	386533	367669	354601	1.60693e+06	1.74747e+06	1.40152e+06
	1331					50.7036	286.141			12715.5	7754.4	0	148320	10575.4	31360.5	60861.8	72696.4	22924.1	151309	42678.5	104104	116353	336196	204347	0	0	89181.4	1.42279e+06	1.60293e+06	1.57602e+06	3.47127e+06	2.74844e+06	2.21042e+06	2.72371e+06	2.85075e+06	2.76537e+06
	1332					50.7036	542.269			0	0	0	43571.2	29270.6	42821.3	43474.7	28079.5	40015.3	0	0	0	0	0	0	0	0	0	651425	1.02807e+06	1.27543e+06	1.56364e+06	1.16763e+06	1.38743e+06	188516	44801.2	135314
	1333					50.7222	152.968			161207	184393	133154	1.21369e+06	275172	334684	259721	237862	190576	642690	763054	790629	1.97105e+06	2.29447e+06	2.49805e+06	2.92599e+06	3.92445e+06	3.40742e+06	299865	411586	339604	59821.2	65158.4	142006	0	0	0
	1334					50.7222	239.127			0	0	7168.71	0	10956.6	0	72388.1	27271.9	0	2.76217e+07	1.83982e+07	2.1672e+07	1.99897e+07	1.23048e+07	2.51671e+07	6.02422e+06	1.18087e+07	1.26876e+07	1.17331e+07	6.78151e+06	7.01731e+06	1.10406e+07	5.67731e+06	5.61403e+06	3.3375e+06	4.07832e+06	3.07047e+06
	1335					50.7507	715.377			0	0	9957.43	0	0	8765.47	0	0	0	0	0	0	0	0	0	0	0	60620	0	0	0	73760.6	0	39676.3	154834	275704	267926
	1336					50.7937	365.051			186631	153641	183945	88668.9	316545	262130	224305	144271	293819	0	0	0	0	0	0	0	0	101811	0	0	0	0	0	0	0	0	0
	1337			Aplysil	17.8829	50.9154	310.211			0	0	0	0	0	0	0	0	0	798541	392076	540224	386765	765565	846586	698168	562616	453592	2.07421e+06	1.17068e+06	1.79395e+06	1.3751e+06	2.03366e+06	1.49548e+06	1.22556e+06	1.79389e+06	1.01469e+06
	1338					50.9299	633.367			0	0	0	0	0	0	0	0	0	0	0	18582.7	188949	178788	208747	73147.1	63511.8	76573.8	19346.7	107250	41878.4	662816	599867	450753	1.03378e+06	1.43553e+06	991894
	1339					50.9444	141.92			232672	195721	178212	336382	94364.4	386781	535795	341978	370316	0	0	0	0	0	0	0	0	0	0	0	0	0	0	86128.6	74280.3	89948.5	0
	1340					50.9821	72.0084			0	0	0	754900	0	13165.8	3827.13	0	0	4.72379e+06	4.29267e+06	4.95375e+06	5.5392e+06	5.18977e+06	5.52833e+06	1.45748e+07	7.71476e+06	9.71288e+06	1.77451e+07	1.52694e+07	8.41798e+06	1.35259e+07	7.4599e+06	1.36405e+07	9.0424e+06	6.72423e+06	7.13357e+06
	1341					51.0917	701.414			0	0	0	0	0	0	0	0	0	0	0	0	0	0	0	0	0	0	100342	39423.2	0	458733	839318	763034	7.47024e+06	5.65103e+06	6.77641e+06
	1342					51.1249	459.887			0	0	0	0	0	0	0	0	0	28536.4	0	0	0	0	0	0	0	0	0	0	0	0	0	0	0	0	0
	1343					51.1249	524.902			0	0	0	0	0	0	0	0	0	0	0	0	0	0	0	0	0	0	0	0	0	0	0	0	0	0	0
	1344					51.1292	541.266			0	0	0	35155.5	0	45253.5	49553.8	12135.5	34951.7	0	0	0	0	0	0	0	0	0	3.11242e+06	3.59689e+06	5.40022e+06	5.4003e+06	6.01867e+06	5.50552e+06	2.24695e+06	1.584e+06	1.26285e+06
	1345					51.1546	688.359			0	0	0	0	0	0	0	0	0	0	0	0	0	0	0	0	0	0	0	0	0	37418.7	46734.8	0	496715	453975	297080
	1346			Bowdichione	18.8487	51.1876	299.26			0	0	0	0	491540	0	0	0	0	3.03906e+06	2.39634e+06	2.48401e+06	3.09235e+06	2.8485e+06	2.49558e+06	2.40596e+06	2.4992e+06	2.13041e+06	214501	847773	197396	398450	209296	297317	137077	231858	192293
	1347					51.2069	332.895			1.38733e+06	1.53531e+06	2.64581e+06	1.05348e+06	1.24561e+06	992494	1.19976e+06	1.21048e+06	1.43206e+06	123219	477100	640559	0	0	0	0	0	0	0	0	0	0	0	0	0	0	0
	1348					51.2536	681.39			0	0	0	0	0	0	0	0	0	0	0	0	0	0	0	0	0	0	24243.2	0	0	338866	298153	240285	2.35772e+06	2.1588e+06	2.35438e+06
	1349					51.2581	697.383			0	0	0	0	0	0	0	0	0	0	0	0	0	0	0	0	0	0	105265	43823.3	0	1.17973e+06	994359	1.213e+06	2.88396e+06	2.7427e+06	3.16477e+06
	1350					51.3078	158.985			53020.5	9676.19	50786.6	10210	0	6770.02	128862	21793	36511.8	3.7428e+06	7.98797e+06	2.69221e+06	2.71498e+06	2.04491e+06	3.65178e+06	1.35705e+06	2.20025e+06	1.40455e+06	3.21568e+06	2.12967e+06	2.01582e+06	1.78929e+06	1.65501e+06	1.37289e+06	1.3527e+06	1.6957e+06	391227
	1351					51.3286	182.082			7505.05	0	0	0	0	16143.4	0	0	0	0	0	85897.3	398479	629452	442538	241478	398120	0	1.18826e+06	270111	140451	550743	569326	614672	946581	727181	949273
	1352					51.3886	188.904			1.85175e+06	2.71809e+06	5.04806e+06	6.97045e+06	1.95634e+06	2.21803e+06	5.40879e+06	4.76012e+06	9.8791e+06	0	0	0	0	0	0	0	0	0	0	0	0	0	0	0	0	0	0
	1353					51.4271	92.0248			0	0	8795.98	6472.85	0	0	0	0	0	4.84451e+06	7.12382e+06	3.58787e+06	7.68926e+06	1.09677e+07	6.57585e+06	1.2533e+07	9.24302e+06	8.44113e+06	3.80578e+06	6.46882e+06	4.85213e+06	8.44697e+06	7.52209e+06	6.29256e+06	5.63329e+06	5.64671e+06	9.3089e+06
	1354					51.4399	403.152			0	0	0	20346.9	179891	285744	161822	215915	176991	0	0	0	60201	0	0	0	0	0	0	0	0	0	34255	0	31426.4	0	0
	1355					51.4432	204.954			246496	192845	170209	863239	407017	471373	546813	611701	597320	90775.4	51252.8	84059.7	738969	831032	748613	1.55982e+06	1.77886e+06	1.50459e+06	9.19268e+06	1.0844e+07	1.14293e+07	5.0086e+06	4.49064e+06	4.50453e+06	1.64451e+06	2.16477e+06	1.49065e+06
	1356					51.4532	242.009			0	0	0	192964	0	35031.4	0	41687	43023.7	1.31295e+06	2.43493e+06	2.15508e+06	1.009e+07	1.00165e+07	1.21413e+07	1.68524e+07	3.26448e+07	1.5129e+07	35285.9	32729.1	0	78866.6	39009.6	0	0	0	84771.3
	1357					51.4811	702.372			0	0	0	0	0	0	0	0	0	0	0	0	0	0	0	0	0	0	0	0	0	167556	0	138689	1.96302e+06	1.72545e+06	1.62889e+06
	1358					51.5161	464.251			174319	146549	208825	732679	451187	526258	0	0	0	0	0	0	0	0	0	0	0	0	0	0	0	0	0	0	0	0	32813.8
	1359					51.5474	311.983			0	0	0	0	0	0	83188.6	31505	152976	0	0	0	136271	0	0	0	0	0	0	0	0	0	0	0	0	0	0
	1360					51.5752	302.055			1.41777e+06	5.31971e+06	1.38175e+06	572212	818893	783047	780821	1.2965e+06	2.32772e+06	158235	67693.8	62974.8	873231	887298	928523	3.50227e+06	2.90172e+06	3.40587e+06	0	0	0	0	0	0	0	0	0
	1361					51.5812	768.422			6624.73	0	0	0	0	0	0	0	0	0	0	0	0	0	0	0	0	0	0	0	0	0	0	0	0	0	0
	1362					51.6191	417.873			4.35014e+06	3.02006e+06	2.77706e+06	1.13751e+06	1.80652e+06	2.16232e+06	1.24152e+06	1.63352e+06	5.27243e+06	473440	314668	1.49368e+06	0	0	0	0	0	0	0	0	0	0	0	0	0	0	0
	1363					51.6631	328.093			9164.49	24037.3	55845.1	336980	313661	137669	442224	727676	797071	0	0	0	188587	360780	166646	444007	171082	352025	0	0	0	0	0	0	0	0	0
	1364					51.7253	433.847			3.19452e+06	1.16295e+06	2.02092e+06	1.84493e+06	479739	550233	933968	776554	1.08666e+06	0	61810.2	56060.1	0	0	0	0	0	0	0	0	0	0	0	0	0	0	0
	1365					51.7345	518.824			612834	603327	1.14263e+06	367552	535405	540546	496311	456658	1.5868e+06	37011.6	0	0	0	0	0	0	0	0	0	0	0	0	0	0	0	0	0
	1366					51.8084	231.944			5.9481e+06	1.16132e+07	7.84724e+06	4.35938e+06	1.35661e+07	2.03772e+07	4.80401e+06	1.78334e+07	6.96197e+06	2.76085e+06	2.11675e+06	2.37201e+06	664690	63345.5	276684	0	0	0	452282	0	0	0	0	0	0	0	0
	1367					51.8205	94.0292			127630	128503	135896	236069	91692.2	143187	131574	140495	142009	1.36909e+06	1.1355e+06	1.23774e+06	1.74978e+06	2.48411e+06	1.97511e+06	2.0668e+06	1.78948e+06	2.3664e+06	453640	637288	451423	461086	915901	500555	534946	659449	672802
	1368					51.862	703.377			0	0	0	0	0	0	0	0	0	0	0	0	0	0	0	0	0	0	0	0	0	36071.1	123596	0	839045	822262	753041
	1369					51.9315	187.979			4.77486e+06	5.49458e+06	4.05947e+06	2.45875e+06	3.85742e+06	4.11896e+06	3.32335e+06	2.5347e+06	3.3496e+06	1.09109e+06	1.55151e+06	1.35193e+06	2.86933e+06	2.73423e+06	2.72067e+06	5.66056e+06	4.60947e+06	5.00499e+06	1.9792e+06	2.45382e+06	2.25005e+06	2.94293e+06	3.09357e+06	2.69169e+06	3.10703e+06	2.67647e+06	3.1968e+06
	1370					51.9547	508.928			0	0	0	0	0	0	0	0	0	0	0	0	0	0	0	0	0	0	0	0	0	0	0	0	0	0	0
	1371					51.9663	700.403			0	0	0	0	0	0	0	0	0	0	0	0	0	0	0	0	0	0	101404	34551.9	0	215802	307607	358641	2.50191e+06	2.07729e+06	2.07709e+06
	1372					51.9708	247.917			729936	632128	726371	850916	653130	921817	856264	609647	604509	28083.5	0	85781.8	0	0	0	0	0	0	0	0	0	0	0	0	0	0	0
	1373					52.0266	942.238			1.15415e+06	400552	1.17449e+06	725909	702437	463156	619251	774936	535678	0	0	0	0	0	0	0	0	0	0	0	0	0	0	0	0	0	0
	1374					52.0464	301.12			46678.6	61855.5	34315.4	174854	5.22753e+06	6.50476e+06	1.96942e+07	1.74977e+07	1.02358e+07	376623	248385	356753	2.42807e+06	2.93596e+06	3.87748e+06	2.23905e+07	1.80128e+07	1.85032e+07	37838.6	0	0	0	0	0	0	0	0
	1375					52.1448	79.9566			494008	369604	388354	1.04812e+06	471216	673910	1.3658e+06	586512	1.32219e+06	6.98568e+06	6.2809e+06	8.57657e+06	9.7686e+06	8.94486e+06	1.83605e+07	2.22122e+07	2.09606e+07	1.81374e+07	1.31674e+07	1.91067e+07	2.55195e+07	9.86706e+06	1.12257e+07	8.94623e+06	6.60111e+06	6.75136e+06	7.4628e+06
	1376					52.1664	321.13			0	0	0	46171.6	0	11165.8	28302.9	0	0	1.03714e+06	317720	421318	524752	298902	606872	0	103032	131217	393121	130115	37647.2	302228	235122	221950	104165	254179	0
	1377			Barban	4.50531	52.2088	259.109			16872.3	0	0	46313.8	14062.1	58168.9	118372	73805.5	35661.1	3.51891e+06	5.00452e+06	6.0212e+06	2.54176e+07	2.60781e+07	2.2884e+07	3.04844e+07	2.68916e+07	3.09904e+07	621618	259160	44156.7	953321	963304	669773	320448	536445	973172
	1378					52.2844	269.969			0	0	0	0	0	0	0	0	0	37768	0	0	211481	220676	367393	1.11124e+06	1.58921e+06	879625	101735	0	0	302973	465921	519275	544654	574192	607471
	1379					52.3277	450.199			90950.1	74276.7	55646.6	465107	272588	232173	30028.2	29976.7	22314.8	1.28929e+06	975519	723460	1.3595e+06	1.53389e+06	1.87999e+06	1.12394e+06	1.78902e+06	1.41813e+06	0	84055.2	34245.3	101142	180485	106859	0	65851.6	75623.3
	1380					52.3379	252.992			0	0	0	12075.4	0	9498.77	23828.3	0	11754.3	241361	292428	170124	803214	1.00043e+06	864603	4.79627e+06	5.51524e+06	477975	0	42643.9	51367.5	0	0	0	0	0	0
	1381					52.3441	253.995			25581.5	9888.97	9270.73	286104	249375	301959	132093	188786	108016	683788	267912	294359	755523	39105	293559	0	100088	0	0	0	0	0	0	0	0	0	0
	1382					52.3772	873.47			0	0	0	0	0	0	0	0	0	0	0	0	0	0	0	0	0	0	0	34385.7	36245.4	36223.5	37485.1	0	201054	257763	240937
	1383					52.3984	143.107			7865.39	9589.58	1.20647e+06	13029.1	12506.2	0	9829.03	0	0	9.31112e+07	9.41277e+07	7.67492e+07	7.73634e+07	3.97687e+07	4.67922e+07	7.75802e+07	4.37178e+07	4.33221e+07	6.43698e+07	5.25794e+07	6.50128e+07	6.53e+07	5.30815e+07	6.16416e+07	5.76831e+07	4.90172e+07	6.71102e+07
	1384					52.4072	170.045			92410.6	35095	67400.6	1.65997e+07	36691.1	76987.2	692748	726532	786227	9.70659e+06	1.09741e+07	1.11051e+07	2.95504e+07	2.88543e+07	2.92301e+07	7.62448e+07	7.38859e+07	7.43019e+07	1.71949e+06	1.17773e+06	1.35455e+06	1.63357e+06	1.58143e+06	1.51966e+06	3.249e+06	2.68326e+06	3.48373e+06
	1385					52.4072	824.501			0	8520.04	0	0	0	0	0	0	0	0	0	0	0	0	0	72836	0	0	0	93351.9	78594.6	1.51304e+06	1.08579e+06	1.04212e+06	2.42391e+06	2.70601e+06	2.22457e+06
	1386					52.4102	338.973			0	0	0	17323.9	37408.7	17593.5	30822.9	0	33790.8	0	0	0	44883.8	38617.9	228235	530194	1.37529e+06	944533	25983	0	0	0	0	0	0	0	0
	1387					52.4102	423.951			0	0	0	0	0	0	0	0	0	0	0	0	0	0	0	0	0	0	0	0	0	0	0	0	0	0	0
	1388					52.4102	855.464			0	0	0	0	0	0	0	0	0	0	0	0	0	0	0	0	0	0	0	33978.4	37288.8	90399.1	137728	255242	1.62231e+06	1.51483e+06	1.36965e+06
	1389					52.4147	542.122			966760	1.06503e+06	965127	296209	710635	385995	508001	580290	591011	0	0	0	0	0	0	0	0	0	0	0	0	0	0	0	0	0	0
	1390					52.4248	323.187			0	0	14885.1	7521.86	0	0	0	0	0	1.38022e+06	1.41114e+06	2.33297e+06	749181	1.0031e+06	1.16682e+06	2.05252e+06	1.05797e+06	1.69482e+06	2.28562e+06	1.94746e+06	2.15422e+06	1.19465e+06	1.17308e+06	1.26781e+06	655135	462307	1.19059e+06
	1391					52.456	255.991			0	0	0	23452.1	0	0	149337	0	0	0	0	32958.3	0	0	64895.4	247666	425251	0	0	0	0	0	0	0	0	0	0
	1392					52.456	439.925			0	0	0	0	0	0	0	0	0	0	0	0	0	0	0	0	0	0	0	0	0	0	0	0	0	0	0
	1393					52.4571	280.011			0	8749.14	0	18989.4	0	15956.6	7790.39	0	0	1.28969e+06	1.79935e+06	1.18661e+06	4.15301e+06	4.55053e+06	4.67774e+06	2.4301e+06	2.31136e+06	2.11194e+06	0	0	0	0	0	0	0	0	0
	1394					52.4571	413.057			0	0	0	0	12671.3	10037.7	5322.23	0	0	0	19601.1	0	534508	561129	560880	361747	317616	288822	0	0	0	0	38671.5	0	0	0	0
	1395					52.5018	502.85			1.89738e+06	1.54486e+06	1.74925e+06	448067	1.96758e+06	1.10135e+06	457863	1.02145e+06	2.76808e+06	139799	0	121122	0	0	0	0	0	0	0	0	0	0	0	0	0	0	0
	1396					52.5459	502.11			100321	87116.3	69637	28764.4	112858	108627	84018.4	94801	110682	0	0	0	0	0	0	0	0	0	0	0	0	0	0	0	0	0	0
	1397					52.6314	622.145			484237	748297	451615	1.0676e+06	985161	599943	190900	125700	336902	0	0	0	0	0	0	0	0	0	0	0	0	0	0	0	0	0	0
	1398					52.6985	802.521			0	0	0	0	0	0	0	0	0	0	0	0	0	0	0	0	0	0	34792.1	0	0	214291	1.06182e+06	1.22168e+06	831488	1.12304e+06	1.14355e+06
	1399					52.8293	122.975			144801	255700	194788	777018	221439	297760	316417	2.33512e+06	271840	4.17217e+07	5.68573e+07	7.99255e+07	1.68438e+08	1.41229e+08	1.3629e+08	1.9376e+08	1.67886e+08	1.64496e+08	8.91531e+07	1.27665e+08	1.23686e+08	5.96485e+07	7.1837e+07	6.95714e+07	5.08306e+07	4.96944e+07	5.72466e+07
	1400					52.8665	267.197			0	0	0	0	0	0	0	0	0	1.83633e+06	623758	1.04529e+06	593223	1.87836e+06	883961	223340	1.50304e+06	1.11586e+06	2.0679e+06	1.80806e+06	2.032e+06	1.17474e+06	2.30798e+06	1.61115e+06	3.42005e+06	3.83925e+06	4.45704e+06
	1401					52.937	196.037			1.58561e+07	1.61551e+07	1.47583e+07	1.08427e+08	2.83343e+07	3.63307e+07	2.56069e+07	2.32444e+07	2.32508e+07	6.07675e+06	6.17052e+06	4.70132e+06	2.70168e+07	2.68949e+07	2.82011e+07	3.11826e+07	3.06254e+07	3.08037e+07	0	0	0	0	41373	111182	66250.7	0	0
	1402			5-Tetrazolyl-glycine	-6.31988	52.9718	144.11			0	0	0	0	0	0	0	0	0	7.22909e+06	7.30088e+06	6.10256e+06	5.44546e+06	4.29407e+06	5.64314e+06	4.37684e+06	3.83998e+06	4.8807e+06	4.68992e+06	3.76631e+06	5.23824e+06	5.49723e+06	3.93069e+06	4.60896e+06	4.63682e+06	3.62086e+06	5.38623e+06
	1403					52.9793	582.134			486568	612973	575747	987195	991299	518365	305687	807498	432424	19788.3	0	0	0	0	0	0	0	0	0	0	0	0	0	0	0	0	0
	1404					53.0074	221.082			0	0	0	19410.5	37548.4	28230.9	21291.5	33011.5	73668.3	7.37529e+06	7.70684e+06	1.1409e+07	4.28918e+06	3.57805e+06	5.74446e+06	5.92236e+06	4.239e+06	5.58608e+06	2.82737e+06	2.4948e+06	0	254212	0	0	0	0	0
	1405					53.0201	130.992			670256	623079	671336	546067	975254	722403	958122	598753	705128	2.35836e+06	2.38919e+06	2.31967e+06	2.98083e+06	7.1705e+06	6.55974e+06	9.94034e+06	9.99581e+06	7.37394e+06	895161	1.73867e+06	1.18854e+06	1.47577e+06	1.74169e+06	1.66627e+06	1.82517e+06	1.54553e+06	1.8418e+06
	1406					53.0405	657.259			0	0	0	0	0	0	0	0	0	550874	699773	953346	1.98633e+06	2.02488e+06	1.90196e+06	1.46838e+06	638511	1.33161e+06	21758.2	47232.6	0	0	246981	181103	99391.6	448793	490408
	1407					53.0585	601.377			0	0	0	0	0	0	0	0	0	0	0	40879.9	345177	34740.8	588696	0	0	0	50763.3	209432	267087	1.46496e+06	1.48016e+06	1.35318e+06	754670	2.27657e+06	1.30226e+06
	1408					53.0778	137.024			105731	119852	150392	172696	152803	144882	165925	224414	1.01685e+06	1.83751e+06	4.0762e+06	1.99109e+06	9.46962e+06	3.82763e+06	3.78443e+06	1.05163e+07	1.19434e+07	9.34623e+06	0	711356	143218	878389	884321	488037	692504	346943	916455
	1409					53.0952	227.165			0	0	0	64606.4	0	0	0	0	0	2.93248e+06	1.53509e+06	1.64827e+06	1.05675e+06	1.54519e+06	1.65405e+06	0	123612	445511	3.33636e+06	4.75314e+06	7.03195e+06	3.95393e+06	5.51325e+06	4.723e+06	3.17193e+06	3.3379e+06	5.75225e+06
	1410					53.1377	223.134			750372	465386	477787	4.36195e+06	3.87937e+06	4.49627e+06	310795	232454	435317	584582	671774	718708	901198	844734	787376	2.55854e+06	1.8598e+06	2.71996e+06	1.69765e+06	2.11456e+06	2.04335e+06	1.98304e+06	2.18427e+06	1.97606e+06	5.08315e+06	2.89515e+06	3.97396e+06
	1411					53.1563	204.052			415528	23812.4	36127.9	374061	305779	567020	26866.6	29385.8	18166	169067	1.07576e+06	772714	2.13452e+06	3.0324e+06	1.4244e+07	6.04004e+06	5.15384e+06	2.0426e+06	514349	1.69992e+06	333208	6.23339e+06	3.96856e+06	4.71837e+06	5.9632e+06	3.72106e+06	5.39667e+06
	1412					53.1563	232.048			0	0	0	0	0	0	0	0	0	3.36915e+06	3.86016e+06	3.02866e+06	1.32631e+07	1.45711e+07	1.2509e+07	9.50482e+06	8.29101e+06	7.80006e+06	7.60307e+06	7.79049e+06	5.03636e+06	1.72043e+07	1.06221e+07	1.47978e+07	1.72357e+07	1.20129e+07	1.26688e+07
	1413					53.2415	181.069			0	0	0	0	0	0	0	0	0	634264	783519	848606	4.60488e+06	4.29222e+06	4.12534e+06	4.46405e+06	5.17638e+06	5.558e+06	115848	483665	419369	799525	818399	968389	1.38271e+06	1.03516e+06	1.65162e+06
	1414					53.2527	219.041			14114.3	0	0	80074	15426.2	16489	33699.2	23502.4	0	322732	275351	318493	789830	678639	905852	1.69214e+06	1.25197e+06	1.76562e+06	114613	154432	0	36611.2	0	0	0	96083.8	99739.1
	1415					53.2774	800.501			0	0	0	0	0	0	0	0	0	0	0	0	0	0	0	0	0	0	204802	491909	318281	802093	1.83692e+06	1.55123e+06	774403	1.35641e+06	1.16713e+06
	1416			(1E,3E)-4-Hydroxybuta-1,3-diene-1,2,4-tricarboxylate	15.6815	53.2781	203.129			0	0	0	0	0	9395.31	5610.62	0	0	0	247214	292539	455057	539546	523514	2.21886e+06	1.86038e+06	2.5089e+06	0	0	0	0	0	0	128481	175334	487411
	1417					53.3028	307.101			0	0	0	19237.8	147940	92715.1	212353	482505	121494	1.32031e+06	1.42296e+06	1.33696e+06	7.45715e+06	7.77415e+06	7.16607e+06	1.88273e+07	1.87648e+07	1.86938e+07	62485.5	0	0	0	0	0	1.60077e+06	1.27418e+06	1.56877e+06
	1418					53.3268	180.066			0	0	0	0	0	0	0	0	0	1.03101e+07	1.19954e+07	1.19115e+07	5.37939e+07	5.20683e+07	4.81422e+07	6.44939e+07	6.2864e+07	6.24642e+07	0	0	0	0	0	0	156739	0	182149
	1419					53.3268	224.024			0	0	0	44525	0	0	90572	51219	20382.1	394543	868155	195360	3.509e+06	3.69584e+06	6.66726e+06	1.26378e+07	1.49059e+07	1.04965e+07	1.79698e+06	2.52893e+06	1.90301e+06	981604	1.4664e+06	984623	1.16161e+06	670566	1.07221e+06
	1420					53.3321	163.881			1.39512e+06	259558	952214	1.12916e+06	229397	2.22394e+06	1.89349e+06	1.88287e+06	889708	9.14577e+06	9.59178e+06	9.53423e+06	4.68323e+06	4.294e+06	4.87716e+06	1.28418e+06	779671	618712	880912	115748	0	0	0	0	0	0	0
	1421					53.3321	265.106			54118.6	77754.1	64994.9	50933.3	458090	437277	867704	1.00484e+06	538192	2.19226e+06	1.60955e+06	1.9454e+06	2.05376e+06	706102	668504	2.93857e+06	1.77916e+06	1.97022e+06	531353	600988	729933	754930	395980	316856	0	0	0
	1422					53.3344	632.427			0	0	0	0	0	0	0	0	0	0	0	0	0	0	0	0	0	0	121528	341609	127707	403822	244570	333133	255284	281522	192136
	1423					53.4278	618.412			0	0	0	0	0	0	0	0	0	0	0	0	0	0	0	0	0	0	270367	564916	947739	608186	478831	581166	464133	330531	357840
	1424			3b-Hydroxy-6b-(3-chloro-2-hydroxy-2-methylbutanoyloxy)-7(11)-eremophilen-12,8b-olide	-6.21706	53.5484	401.899			2.7768e+06	8.53427e+06	4.26292e+06	1.30615e+06	5.18942e+06	3.55607e+06	1.06973e+06	1.65475e+06	1.7259e+06	1.01297e+06	815115	1.27603e+06	0	0	35196.9	0	0	0	63774.9	0	0	0	0	0	0	0	0
	1425			3-Demethylubiquinone-9	-20.8882	53.5484	782.191			619831	880345	698540	777544	1.15198e+06	618061	243468	473481	281516	0	0	0	0	0	0	0	0	0	0	0	0	0	0	0	0	0	0
	1426					53.6736	276.038			0	0	0	9779.57	0	0	0	0	0	231051	443087	363515	2.35689e+06	2.53166e+06	2.09558e+06	2.63298e+06	2.91795e+06	3.22266e+06	0	0	423747	0	355019	224543	42821.5	57271.5	0
	1427					53.6736	277.031			0	0	0	13229.9	0	10421.7	0	0	0	191065	517573	566745	579327	5.33957e+06	3.7376e+06	5.81496e+06	5.78205e+06	6.84566e+06	0	0	0	0	0	0	0	0	0
	1428					53.7043	683.369			0	0	0	0	0	0	0	0	0	0	0	0	0	0	0	0	0	0	0	29905.7	35473.4	304954	476363	548900	1.11687e+06	1.05248e+06	1.38423e+06
	1429					53.7248	142.998			0	0	0	0	0	0	14258.4	0	9740.46	0	0	0	0	1.39379e+06	0	1.34393e+07	6.70279e+06	6.78818e+06	8.64242e+06	8.98767e+06	9.96311e+06	1.29597e+07	1.02218e+07	5.14487e+06	1.9277e+06	1.06463e+06	3.64614e+06
	1430					53.7362	308.105			0	0	0	15147.7	12809.3	0	8251.65	0	11826.2	0	0	0	1.09033e+06	1.02787e+06	1.14118e+06	2.81553e+06	3.10752e+06	2.90298e+06	0	0	0	0	0	0	0	0	0
	1431					53.8304	366.144			20008.9	8851.9	24595.2	7393.93	173702	98345.9	123911	146740	90139.2	0	20581.6	0	50336.2	0	0	0	0	0	289782	716612	249606	891392	469003	589416	765678	250309	584463
	1432					53.8304	393.164			0	0	0	0	0	0	0	0	0	31345.8	18472.1	0	0	55406.7	86069.8	268300	188522	437868	537608	228563	902355	1.50307e+06	1.33885e+06	1.2943e+06	1.27279e+06	627626	1.21859e+06
	1433					53.8675	289.12			69374.7	58410	70080.5	1.21381e+06	39194.8	197514	140450	129296	113588	3.20261e+06	4.18287e+06	3.55092e+06	2.65678e+07	2.71861e+07	2.29941e+07	3.3314e+07	2.27957e+07	3.0222e+07	286214	191161	111255	514929	694892	538384	962419	346912	767831
	1434					53.8987	129.055			0	0	0	276608	0	0	1.2985e+08	1.29035e+08	1.65861e+08	3.34535e+06	4.43822e+06	3.76065e+06	0	0	0	0	0	0	8.35067e+07	7.22527e+07	7.2693e+07	5.61362e+07	6.3466e+07	6.06504e+07	7.38442e+07	6.16661e+07	7.49866e+07
	1435					53.9045	315.076			39819.9	54509.1	14421.9	514219	320258	352874	1.0193e+06	1.09119e+06	1.09096e+06	539484	661843	607242	1.09373e+07	1.92385e+07	2.05011e+07	1.70091e+08	7.40439e+07	1.45993e+08	105168	101003	164983	0	0	138990	0	0	363954
	1436					53.9045	316.079			362370	298580	344460	77642.2	1.09255e+06	1.19396e+06	1.79358e+06	2.14041e+06	1.7098e+06	35402	58246.6	35729.2	571609	853571	3.94159e+06	1.82345e+07	8.57234e+06	8.20287e+06	0	0	0	0	0	0	0	0	0
	1437					53.9496	83.0244			967024	972248	810547	7.78733e+06	792596	827547	873599	849575	873234	5.64313e+06	4.96356e+06	8.6792e+06	8.59971e+06	8.62915e+06	7.83756e+06	7.86461e+06	7.32682e+06	7.26587e+06	1.53625e+08	1.72364e+08	3.18482e+08	8.95534e+07	8.24958e+07	1.20569e+08	1.33902e+08	1.70109e+08	1.11523e+08
	1438					53.959	750.487			0	8904.04	0	0	0	0	0	0	0	0	0	0	0	0	0	0	0	0	382893	231400	523262	3.07693e+06	3.49801e+06	4.24961e+06	2.72159e+06	3.06312e+06	2.88225e+06
	1439					53.959	866.523			0	0	0	0	0	0	0	0	0	0	0	0	0	0	0	0	0	0	0	84708	201786	626844	807459	873864	551907	1.2333e+06	618619
	1440					54.0431	97.0401			363758	305889	256841	514780	297331	350523	487025	464869	509452	3.19047e+06	3.2781e+06	3.26937e+06	1.7305e+07	1.49274e+07	2.36415e+07	5.12909e+07	5.23274e+07	4.09559e+07	1.17691e+07	1.40984e+07	8.4194e+06	1.42645e+07	9.30518e+06	8.72628e+06	9.40542e+06	9.73524e+06	1.95037e+07
	1441					54.0745	161.913			5.72288e+06	1.12324e+07	7.88468e+06	1.56492e+07	6.51686e+06	3.12929e+06	1.14901e+07	5.64451e+06	9.56842e+06	44392.9	377149	1.1817e+06	0	433330	88697.9	94241.1	0	0	0	0	0	0	0	96300	0	0	37116.4
	1442					54.0808	187.025			0	0	0	0	0	0	0	0	0	0	0	0	0	0	0	4.12184e+06	6.5376e+06	1.50661e+06	130464	0	99444.2	44963	42517.5	0	0	0	0
	1443					54.1573	84.0277			0	0	0	0	0	0	0	0	0	2.37688e+06	2.20874e+06	2.14513e+06	2.7147e+06	2.13865e+06	2.60911e+06	2.51888e+06	2.34782e+06	2.548e+06	3.81031e+06	7.39712e+06	6.23156e+06	2.68537e+06	2.73814e+06	1.27926e+06	1.07709e+06	2.34461e+06	1.5051e+06
	1444					54.3049	436.137			0	0	0	0	0	10031.7	21518.5	40105.3	13253.4	39736.5	53628.4	86111.7	639495	1.13151e+06	866225	1.08555e+06	862827	811864	0	0	0	0	0	0	0	0	0
	1445					54.3181	190.051			0	0	0	0	13633	11270	0	0	0	800207	812245	788951	1.65712e+06	2.82874e+06	2.32902e+06	3.92811e+06	516375	5.86083e+06	345731	435067	141129	143034	59654.8	312239	1.3496e+06	1.22625e+06	1.46377e+06
	1446					54.3371	561.149			0	0	0	52170.5	121806	153283	133613	132584	104540	0	0	0	0	0	0	0	0	0	0	0	0	0	0	0	0	0	0
	1447					54.3684	265.181			0	0	0	0	15519.5	0	0	0	18728.4	118217	54239	56137.2	133638	69053.6	144974	204140	343338	163462	706017	959445	371452	260388	1.94602e+06	358113	2.87804e+06	4.913e+06	4.61623e+06
	1448					54.3695	486.877			577792	2.44194e+06	894380	195916	2.28106e+06	1.27268e+06	373386	1.01709e+06	1.40249e+06	254667	0	118450	0	0	0	0	0	0	0	0	0	0	0	0	0	0	0
	1449			2,4-Dichlorophenoxyacetate	-18.6064	54.3955	222.041			0	0	0	235016	187047	168218	67982.2	67915	57160	0	0	0	57537.1	0	0	0	0	96403.1	24314.7	35927.8	42958.9	0	0	0	0	0	0
	1450					54.4604	374.145			0	0	0	176140	39447.3	79801	56792.8	114375	50805.9	163803	199263	163569	1.67623e+06	1.6282e+06	1.64845e+06	3.08686e+06	3.3979e+06	2.77795e+06	0	0	0	0	0	0	0	0	0
	1451					54.4656	185.013			51476.2	0	21762.2	124472	0	12154	47712.5	18516	36519.6	2.09491e+06	1.57294e+06	1.70452e+06	1.37098e+07	1.34347e+07	2.04885e+07	5.44148e+07	6.13356e+07	4.1219e+07	1.0694e+06	364286	397358	621911	243103	76239.8	0	0	101783
	1452			D-Mannitol 1-phosphate	24.7529	54.4656	263.165			0	0	0	0	0	0	0	0	0	106349	235519	263187	194691	237571	249605	1.07119e+06	1.02518e+06	1.18013e+06	1.39187e+06	934589	675028	1.41375e+06	2.55969e+06	1.72808e+06	4.24402e+06	3.83058e+06	5.69493e+06
	1453					54.5017	254.067			9951.59	9687.88	0	94167.8	730108	0	412161	628522	612232	628612	842749	830536	709820	595021	354409	2.11907e+06	1.53349e+06	1.45708e+06	348402	199372	0	122937	0	116601	148525	334490	544522
	1454					54.6817	466.266			343639	329071	424566	629940	432186	606102	0	10825.2	0	0	0	0	0	0	0	0	0	0	0	0	0	0	0	0	0	0	0
	1455					54.8091	238.145			9027.69	14065.4	0	105041	80183.3	37133.6	194996	159024	143842	293065	631891	554711	467227	1.55212e+06	1.25107e+06	2.96732e+06	1.96254e+06	2.58857e+06	8.98864e+06	1.4749e+07	8.83214e+06	1.44626e+07	7.43865e+06	1.36642e+07	6.98055e+06	6.18797e+06	7.10868e+06
	1456					54.8098	252.051			88496.9	113514	43267.1	1.70625e+06	150108	224020	437112	472240	444871	1.02249e+06	1.04496e+06	1.09962e+06	3.30816e+06	3.18747e+06	2.88245e+06	5.97421e+06	4.63777e+06	5.83225e+06	0	0	0	0	52239.8	0	0	0	0
	1457					54.8204	173.009			0	0	0	0	0	0	0	17079.7	0	7.44035e+06	7.98801e+06	8.52784e+06	4.05836e+06	5.53879e+06	4.26637e+06	1.47749e+06	2.71457e+06	1.47276e+06	1.47461e+07	8.60533e+06	9.56006e+06	6.90931e+06	5.91671e+06	4.77245e+06	2.70401e+06	2.17519e+06	3.11444e+06
	1458					54.9297	363.219			27338.9	48946.4	0	448310	329697	391906	137938	140413	162314	79631.5	21771.2	0	121922	91636.9	286908	1.06302e+06	676600	269215	0	0	81553.7	75067.5	61956.3	0	203672	158535	232359
	1459			Diallat	6.12962	54.9905	271.228			0	0	0	673665	0	0	699571	591451	69192.2	6.44925e+06	4.86618e+06	5.13772e+06	4.41276e+06	5.34879e+06	5.14175e+06	5.19213e+06	5.11413e+06	4.60268e+06	1.8274e+06	3.32748e+06	985885	393608	771639	349834	661654	420753	1.20992e+06
	1460					55.0123	268.031			289314	268585	242739	213118	293378	294904	228330	302558	274010	411826	361197	326683	1.43438e+06	1.39356e+06	1.24941e+06	671935	891785	1.04354e+06	454476	1.79108e+06	1.95796e+06	585585	810053	650389	526123	296766	714908
	1461					55.0138	106.04			316569	312894	396520	521123	380779	363794	438473	432952	421612	2.74196e+07	3.29869e+07	4.63485e+07	7.07324e+07	1.14619e+08	8.34631e+07	8.95592e+07	8.50674e+07	1.74617e+08	1.79716e+07	2.32498e+07	1.57944e+07	8.47851e+07	4.64544e+07	3.57227e+07	3.20286e+07	3.19613e+07	6.17512e+07
	1462					55.0138	158.202			0	0	0	0	0	0	0	0	0	7.72363e+06	8.47903e+06	8.5406e+06	6.36179e+06	7.3465e+06	6.35041e+06	4.95598e+06	5.81516e+06	5.55337e+06	1.61054e+06	2.06086e+06	2.28878e+06	2.27636e+06	2.30882e+06	2.98423e+06	2.56039e+06	2.87931e+06	2.4136e+06
	1463					55.0163	373.141			9206.14	30998.5	13077.6	115481	81197.4	171313	325687	390981	328686	1.18871e+06	1.17962e+06	1.12456e+06	9.14804e+06	9.28696e+06	8.12929e+06	1.51151e+07	1.38714e+07	1.38184e+07	0	0	0	0	0	0	234800	0	49488.3
	1464					55.043	617.408			0	0	0	0	0	0	0	0	0	0	0	0	0	0	0	0	0	0	833675	2.44094e+06	1.75479e+06	1.67211e+06	1.46968e+06	1.83806e+06	1.44465e+06	1.79532e+06	943429
	1465					55.0498	210.044			0	0	0	0	0	0	0	0	0	0	0	1.01872e+06	3.50365e+07	5.18685e+07	8.8371e+07	1.98079e+08	2.32411e+08	1.67239e+08	0	0	0	0	0	0	0	0	0
	1466					55.0767	205.035			79992	37248.3	252812	994183	205717	3.05498e+06	657794	347561	330636	90404	238683	149797	1.14766e+06	1.43775e+06	654471	2.11213e+06	2.03969e+06	1.89197e+06	1.09809e+07	1.28685e+07	1.51977e+07	6.54415e+06	1.03784e+07	2.65695e+06	4.40879e+06	2.47172e+06	5.50804e+06
	1467					55.1245	229.039			0	0	0	32879.1	0	0	115791	0	17152.4	1.36129e+06	1.41279e+06	1.35416e+06	3.59604e+06	3.45648e+06	3.28126e+06	6.5839e+06	7.33649e+06	5.1314e+06	1.56521e+06	1.70328e+06	1.42086e+06	1.81528e+06	1.25641e+06	1.40921e+06	1.26194e+06	729968	731290
	1468					55.3707	107.044			29875.3	23605.4	15145.1	59986	9780.34	22390.3	23423.1	351351	0	2.32806e+06	1.68582e+06	2.10261e+06	3.59556e+06	4.98914e+06	4.36043e+06	4.23425e+06	5.46285e+06	3.97375e+06	807968	1.24043e+06	724002	2.17518e+06	1.94166e+06	2.4248e+06	1.67553e+06	1.98228e+06	3.02143e+06
	1469					55.382	462.1			437201	1.63773e+06	209522	242450	536458	377901	93590.3	194640	250937	38249.9	224202	185697	81019.9	75554.5	55365.5	0	0	0	0	0	0	0	0	0	0	0	0
	1470					55.482	130.058			46771.7	8317.25	0	259588	0	38427.5	1.08126e+07	7.50791e+06	9.76289e+06	0	0	0	0	857607	0	0	925948	1.32179e+06	5.01667e+06	1.45575e+06	4.3981e+06	1.74664e+06	2.12854e+06	2.25422e+06	657407	591456	6.61475e+06
	1471					55.5726	839.505			0	0	0	0	0	0	0	0	0	0	0	0	0	118966	44505.1	0	195053	0	1.3479e+06	9.81808e+06	1.23503e+07	1.71905e+07	1.98833e+07	2.13641e+07	1.56162e+07	3.344e+07	1.93474e+07
	1472			Chlorophyll d	9.27436	55.5726	897.505			0	0	0	0	0	0	0	0	0	0	0	0	65129.9	0	0	0	68249.4	0	1.04325e+06	1.49956e+06	2.12617e+06	2.88842e+06	1.34025e+06	1.67815e+06	669538	657987	402780
	1473					55.5784	862.214			753007	631623	904188	813654	114174	427277	452002	434784	443739	0	0	0	0	0	0	0	0	0	0	0	0	0	0	0	0	0	0
	1474					55.6303	150.056			0	0	0	0	17799.3	7.67834e+06	1.19356e+07	9.75485e+06	1.03314e+07	565214	810477	384599	8.71159e+06	8.60099e+06	8.64132e+06	1.66134e+06	1.42568e+06	1.76395e+06	73766.8	0	0	72101.5	0	0	129263	271097	90611
	1475					55.6425	102.019			71341.7	16183.7	48943	64677.7	10201.6	8597.13	339672	224588	203251	2.67855e+06	2.58073e+06	2.36064e+06	3.64834e+06	4.2426e+06	3.49965e+06	4.26765e+06	3.63388e+06	4.02465e+06	1.14845e+07	1.73147e+07	1.02746e+07	1.05913e+07	1.01862e+07	6.5876e+06	7.30676e+06	7.08319e+06	1.10939e+07
	1476					55.6501	850.512			0	0	0	0	0	0	0	0	0	0	0	0	0	0	0	0	0	0	0	0	0	2.89442e+06	2.96436e+06	368670	9.22828e+06	1.55821e+07	1.09579e+07
	1477					55.6958	219.007			14255	0	0	97009.7	15397.8	35586.8	72348	53388.9	34249.8	350590	257867	362910	1.06657e+06	599272	1.12799e+06	2.26871e+06	1.55945e+06	2.01408e+06	170219	298014	0	36839.2	0	0	0	95863.3	63665
	1478					55.6997	840.507			0	0	0	0	0	0	0	0	0	0	0	0	0	0	0	0	109563	0	736624	2.88052e+06	6.58205e+06	8.95493e+06	1.06603e+07	1.04281e+07	7.29018e+06	1.73032e+07	9.32526e+06
	1479			Garcinol	-6.41687	55.7078	603.803			730734	413264	962006	139301	257535	689399	275918	675129	347422	0	0	20842.4	0	0	0	0	0	0	0	0	0	0	0	0	0	0	0
	1480					55.7172	553.269			0	0	0	0	0	0	0	0	0	0	0	0	0	31830	0	121954	222146	102219	521549	810290	897730	707663	1.06538e+06	932843	1.83335e+06	2.03217e+06	1.25284e+06
	1481					55.8107	899.514			0	0	0	0	0	0	0	0	0	0	0	0	63774	0	0	0	0	71725.5	266151	424885	664351	1.67569e+06	768726	959168	622487	779264	200980
	1482					55.8787	140.986			64046.3	8937.15	89064.6	234177	132856	112230	118583	141574	121734	9.9563e+07	4.9214e+07	6.84417e+07	1.05738e+08	6.94191e+07	8.52927e+07	3.56347e+08	2.31879e+08	2.02877e+08	7.43956e+07	3.93427e+07	2.83452e+07	3.82316e+07	2.5146e+07	2.33052e+07	2.11096e+07	3.1472e+07	1.77423e+07
	1483					55.8787	453.067			0	0	0	0	0	0	0	0	0	36292.1	216516	59336.3	1.49246e+06	467052	1.19343e+06	1.24098e+06	1.64321e+06	1.63175e+06	0	0	0	0	0	0	0	0	0
	1484					55.8787	455.065			0	0	0	13148.9	0	0	0	0	0	0	163554	0	1.14e+06	676722	1.1781e+06	1.0633e+06	1.57761e+06	1.26657e+06	0	0	0	0	0	0	0	0	0
	1485					55.9175	110.957			343918	374793	323899	1.13478e+06	1.3214e+06	287732	2.55573e+06	3.60535e+06	2.20082e+06	4.61395e+06	4.84527e+06	4.94354e+06	3.55258e+06	3.8133e+06	3.83254e+06	5.25491e+06	5.15671e+06	5.09722e+06	8.38427e+06	9.32668e+06	8.88992e+06	6.98621e+06	8.28012e+06	7.46796e+06	5.14863e+06	4.22428e+06	4.45305e+06
	1486					55.9966	685.384			0	0	0	0	0	0	0	0	0	0	0	0	0	0	0	0	0	0	56637.4	0	0	638922	374230	726679	3.08151e+06	2.24369e+06	2.74677e+06
	1487					56.0609	842.523			0	0	0	0	0	0	0	0	0	0	0	0	0	43862.2	0	0	0	0	206438	1.0629e+06	2.25655e+06	3.06114e+06	3.53414e+06	4.28987e+06	3.42596e+06	8.06109e+06	3.56512e+06
	1488					56.0774	132.03			235560	49960.4	171920	122356	96710.3	54684.6	420631	152981	385008	120841	222373	167623	1.17336e+06	993329	1.16534e+06	617821	597135	715406	65498.4	47839.2	0	61963.4	64951.4	95467.3	107399	86910.9	65512.7
	1489					56.2311	587.83			397417	1.65926e+06	1.28645e+06	873723	899456	884609	260045	432940	1.13819e+06	21929.1	39436	44927.1	0	0	0	0	0	0	0	0	0	0	0	0	0	0	0
	1490					56.2419	771.411			0	0	0	0	0	0	0	0	0	0	0	0	40852.5	0	0	0	0	0	1.36295e+06	761096	565742	849122	611090	176276	660932	266781	294552
	1491					56.2567	224.763			0	0	0	0	0	0	0	0	0	234149	432018	595357	446008	705201	429988	1.2373e+06	664476	1.1347e+06	0	0	0	0	0	0	0	0	0
	1492					56.2814	350.1			166278	22415.8	35921.8	194471	159152	214392	225330	166064	199417	0	0	0	0	0	0	0	0	0	0	0	0	0	0	0	0	0	0
	1493					56.3329	405.095			0	0	0	0	0	0	9.35074e+06	1.57036e+07	1.37273e+07	378307	265977	555331	2.04173e+06	3.57949e+06	2.13279e+06	3.36242e+06	3.55241e+06	3.01144e+06	0	0	0	25620.2	0	0	0	0	0
	1494					56.4739	78.9182			0	8776.87	0	7654.33	0	0	3.87425e+06	2.95614e+06	17169.5	3.00196e+08	3.07103e+08	3.16044e+08	3.47028e+08	3.24823e+08	3.21401e+08	2.92988e+08	3.04332e+08	2.96736e+08	3.70518e+07	3.00328e+07	2.57326e+07	2.00019e+07	1.79287e+07	1.70518e+07	1.72969e+07	1.35897e+07	1.73509e+07
	1495					56.4751	80.9161			0	0	20201.3	0	0	3.68715e+06	2.56589e+06	0	11714.9	3.60698e+08	3.67552e+08	3.78979e+08	4.09151e+08	3.81649e+08	3.83391e+08	3.40822e+08	3.5517e+08	3.44471e+08	4.61776e+07	3.43565e+07	3.02961e+07	2.31637e+07	2.14243e+07	2.03302e+07	1.97608e+07	1.48133e+07	2.01688e+07
	1496					56.4751	387.167			0	0	0	32576.8	0	0	0	0	0	0	38589.3	30129.4	451648	282450	545423	4.47376e+06	5.4645e+06	4.56162e+06	22402.6	26376.3	0	0	36732.2	0	103566	96793.5	116566
	1497					56.4784	206.155			0	0	0	0	0	0	0	0	0	1.26177e+06	3.33183e+06	3.02883e+06	890838	1.61999e+06	883504	349335	677126	589287	1.78481e+06	2.07168e+06	1.00749e+06	1.32051e+06	980439	1.15577e+06	1.15584e+06	597852	1.21736e+06
	1498					56.494	181.025			211576	94916.5	168680	1.40473e+06	339980	377484	390305	328427	401352	506366	284006	447029	214278	851469	220860	709966	1.52028e+06	814070	586322	38234.4	122879	0	0	0	0	0	0
	1499					56.5343	409.273			0	0	0	0	0	0	0	0	0	0	0	0	0	0	0	0	0	0	1.39991e+06	1.95702e+06	2.51968e+06	462671	944008	642433	35956	0	35373.3
	1500					56.5343	785.454			0	0	0	0	0	0	0	0	0	0	0	0	0	0	0	0	0	0	5.30291e+06	6.56852e+06	1.533e+07	3.3013e+06	5.23091e+06	5.85413e+06	3.73281e+06	7.31735e+06	4.406e+06
	1501			Meclofemate sodium	-14.2988	56.6041	319.133			11887.6	0	0	467523	0	90571.9	587343	34608.3	63676.6	418051	319993	407500	1.25736e+06	191795	1.12182e+06	1.82586e+06	859198	1.93805e+06	851516	869755	1.90892e+06	3.12731e+06	5.21196e+06	3.89064e+06	1.12546e+06	1.07569e+06	1.41195e+06
	1502					56.6388	163.896			1.50562e+06	348973	1.04308e+06	1.26238e+06	487259	1.18483e+06	1.76524e+06	1.37146e+06	1.26607e+06	9.46864e+06	9.78226e+06	9.75295e+06	5.0352e+06	4.3569e+06	5.14838e+06	1.00825e+06	793032	615879	880391	115732	0	0	0	0	0	0	0
	1503					56.6754	221.155			0	0	0	0	0	0	0	0	0	9.5637e+06	9.00411e+06	7.57091e+06	6.37209e+06	1.01884e+07	9.04568e+06	9.71386e+06	6.98917e+06	5.93168e+06	1.19562e+06	1.45722e+06	4.0698e+06	3.76316e+06	4.70459e+06	4.32336e+06	3.40452e+06	4.61721e+06	3.35253e+06
	1504					56.7436	88.0033			78205.7	12165.3	92042.9	88493.6	3.61934e+06	23457.9	1.31848e+07	1.03539e+07	1.38256e+07	6.44337e+06	7.44879e+06	6.5039e+06	6.31936e+06	8.41814e+06	6.7195e+06	9.25001e+06	8.47108e+06	9.05039e+06	1.13031e+07	1.38316e+07	1.15728e+07	1.22166e+07	1.17624e+07	1.19207e+07	1.14139e+07	9.82507e+06	1.63438e+07
	1505					56.7653	236.106			0	0	0	533191	32075.1	95164.2	105291	17738.2	52875.2	1.74506e+07	1.57312e+07	1.30133e+07	9.87044e+06	1.60443e+07	1.44385e+07	1.50767e+07	1.22484e+07	9.03951e+06	4.11185e+06	4.45955e+06	6.0351e+06	6.64442e+06	7.67488e+06	6.40649e+06	5.32415e+06	6.1763e+06	4.98999e+06
	1506					56.7871	182.824			0	0	0	0	0	0	0	0	0	4.97915e+06	7.58011e+06	7.00022e+06	3.5703e+06	3.36174e+06	3.32211e+06	888097	765792	838307	0	0	0	0	0	0	0	0	0
	1507					56.7871	222.765			0	0	0	0	0	0	0	0	0	325874	622705	823246	466846	659959	652325	1.83394e+06	924820	1.19157e+06	0	0	0	0	0	0	0	0	45586.9
	1508			Triphosphate	10.0372	56.7871	258.965			0	0	0	0	0	0	0	0	0	2.227e+06	1.43245e+06	1.81202e+06	7.90242e+06	6.814e+06	6.69791e+06	3.1824e+06	3.95346e+06	2.85155e+06	61305.9	124255	97256.9	0	0	0	0	0	0
	1509					56.7871	399.061			0	0	0	70485.9	0	0	20303.5	16375.3	24915.3	184639	234098	222207	764549	587451	746764	895326	748704	1.24807e+06	0	0	53468.9	0	0	0	0	0	0
	1510					56.8385	163.04			0	0	0	0	497237	0	0	5.96675e+06	0	1.65706e+07	1.81642e+07	1.77766e+07	1.93246e+07	2.04394e+07	1.79759e+07	1.72451e+07	1.7448e+07	1.53529e+07	7.06239e+06	7.69159e+06	6.26776e+06	1.14784e+07	1.32056e+07	1.03282e+07	1.38457e+07	1.43309e+07	2.14014e+07
	1511					56.9759	688.782			287380	268858	225413	196485	327186	108658	155475	117659	237610	0	0	0	0	0	0	0	0	0	0	0	0	0	0	0	0	0	0
	1512					57.0305	787.473			0	0	0	0	11557.4	0	0	0	0	0	0	0	0	0	0	0	0	0	8.06299e+06	7.44001e+06	1.42107e+07	1.04722e+07	1.13063e+07	1.33842e+07	5.55715e+06	1.2284e+07	6.17267e+06
	1513					57.036	180.842			0	0	0	0	0	0	0	0	0	2.70713e+06	1.08715e+06	6.16208e+06	2.10721e+06	5.78598e+06	2.79531e+06	3.96805e+06	1.61361e+06	1.28778e+06	112029	45936	0	52906.8	0	0	32287.5	44662.3	39556.2
	1514					57.0712	178.844			0	0	0	0	0	0	0	0	0	1.37224e+06	3.64229e+06	6.19747e+06	1.7654e+06	5.92554e+06	2.99475e+06	3.95729e+06	1.49239e+06	1.33787e+06	158863	96104.8	95676.7	40750.4	0	159124	0	46388.1	39980.4
	1515					57.0712	267.026			0	0	0	36606.5	0	0	40656.5	0	0	2.71067e+06	1.50877e+06	2.0045e+06	1.15362e+07	1.17835e+07	1.01944e+07	7.15475e+06	6.07253e+06	7.00768e+06	0	0	0	0	0	44599.9	0	0	0
	1516					57.0894	316.921			3.64895e+06	8.42746e+06	4.72125e+06	3.92168e+06	4.49885e+06	2.41674e+06	1.62033e+06	1.94261e+06	3.8238e+06	876052	718840	854701	47119.5	41257.3	151975	0	0	0	272729	0	0	0	0	0	0	0	0
	1517					57.0894	416.229			68808.8	64305.2	19762.4	293061	436956	248454	108593	100546	90166.5	0	0	0	0	0	50679.7	0	0	0	0	0	0	0	0	0	0	0	42936
	1518					57.0911	723.513			0	0	0	0	0	0	0	0	0	0	0	0	0	0	0	0	0	0	0	0	0	69268.3	0	0	0	977648	0
	1519					57.1016	817.518			0	0	0	6124.48	0	0	0	0	0	432096	263824	417562	5.57999e+06	8.40795e+06	8.44543e+06	1.54722e+07	2.70673e+07	3.12278e+07	1.81311e+07	7.51395e+07	1.36784e+08	5.20694e+08	6.0492e+08	6.43167e+08	3.68885e+08	8.05374e+08	3.562e+08
	1520					57.1141	127.948			8832.52	0	0	56478.5	88095.9	9783.74	198607	23037.1	59614.2	4.51564e+06	3.13956e+06	4.1546e+06	1.02206e+07	1.11002e+07	9.5997e+06	1.89194e+06	2.78555e+06	2.41839e+06	0	0	0	0	0	0	278612	0	436486
	1521					57.1876	744.494			0	0	0	0	0	0	0	0	0	105840	110290	134548	2.07326e+06	3.52111e+06	3.17858e+06	3.70572e+06	5.91885e+06	8.24511e+06	3.49854e+06	8.72541e+07	4.93165e+06	2.3941e+08	2.48823e+08	2.45064e+08	1.17994e+08	2.70838e+08	1.15347e+08
	1522					57.2378	818.52			0	0	0	0	0	0	0	0	0	211233	172279	249648	2.55895e+06	3.59249e+06	3.58715e+06	6.97194e+06	1.20059e+07	1.38749e+07	6.93926e+06	2.88265e+07	4.91703e+07	2.18855e+08	2.52934e+08	2.70099e+08	1.60326e+08	3.56269e+08	1.59023e+08
	1523					57.3112	293.176			0	9379.14	0	0	0	0	297952	0	0	4.34386e+07	4.16543e+07	3.3595e+07	2.64886e+07	3.88517e+07	3.82322e+07	3.77531e+07	3.28327e+07	2.49192e+07	9.70029e+06	8.3924e+06	1.297e+07	1.2386e+07	1.49877e+07	1.15202e+07	7.69964e+06	9.04541e+06	7.37121e+06
	1524			UDP-2,3-diacetamido-2,3-dideoxy-alpha-D-glucurote	-9.17246	57.3112	663.39			0	0	0	0	0	0	0	0	0	0	35161.5	0	0	0	0	0	0	0	191702	167524	98318.6	2.12624e+06	280697	310761	1.13114e+07	1.1429e+07	1.00882e+07
	1525					57.3112	721.387			0	0	0	0	0	0	0	0	0	0	0	0	0	0	0	0	0	0	0	37581.4	0	1.75081e+06	1.44982e+06	1.7016e+06	1.46813e+07	1.97802e+07	1.63485e+07
	1526					57.3552	165.894			0	0	0	0	0	0	0	0	0	9.13588e+06	9.08925e+06	9.37271e+06	4.68741e+06	3.99962e+06	5.04863e+06	1.2455e+06	1.04825e+06	942229	895866	0	0	0	0	0	0	0	0
	1527					57.3552	167.851			153961	207692	157131	247652	0	37436.8	0	0	0	404650	635275	946615	824566	1.25065e+06	800509	2.15584e+06	1.33527e+06	1.64493e+06	52379.6	0	0	0	60902	0	59452.1	65196.6	66718.5
	1528					57.3588	242.077			0	0	0	66811.3	0	0	6796.7	0	0	2.9312e+06	3.16105e+06	3.28163e+06	1.19091e+07	1.24403e+07	1.11766e+07	1.69154e+07	1.43838e+07	1.61383e+07	51368.5	0	65578.2	91784.7	69645	97480.7	507839	0	255611
	1529					57.3814	403.056			0	0	0	55802.4	1.9421e+09	2.93567e+09	1.23431e+09	2.10969e+09	1.6119e+09	996272	1.34665e+06	423426	2.81094e+06	3.7109e+06	2.63186e+06	3.22252e+06	794747	2.72501e+06	0	0	0	36519.9	0	0	97474.1	145014	146425
	1530					57.3915	591.262			0	0	0	0	0	0	108268	114266	81025.5	0	0	0	154946	290530	428993	392366	803928	1.03165e+06	5.24715e+06	1.23778e+07	1.76945e+07	1.23139e+07	2.26298e+07	2.21788e+07	5.31863e+06	5.4845e+06	7.41104e+06
	1531					57.4205	819.53			0	0	0	0	0	0	0	0	0	224396	124181	219981	1.3046e+06	2.43857e+06	2.26231e+06	4.62108e+06	8.76042e+06	9.07231e+06	1.19012e+06	8.88317e+06	1.16788e+07	7.9704e+07	9.80107e+07	7.70663e+07	6.57868e+07	1.44656e+08	5.37936e+07
	1532					57.4205	169.849			0	0	0	0	0	0	0	0	0	440546	1.03772e+06	1.48885e+06	1.32236e+06	1.52237e+06	1.12396e+06	3.09419e+06	1.9801e+06	2.21609e+06	87344	159017	78890.6	28744.5	177590	275952	229181	55650.7	211492
	1533					57.443	815.502			0	0	0	16919.3	0	0	0	0	0	217430	207216	296943	6.1653e+06	8.99973e+06	8.45365e+06	8.66536e+06	1.48402e+07	1.80851e+07	5.94803e+07	2.43747e+08	4.6947e+08	8.44528e+08	9.62143e+08	9.89932e+08	3.62977e+08	7.71842e+08	3.98785e+08
	1534					57.4859	184.823			0	0	0	0	0	0	0	0	0	2.53196e+06	3.43168e+06	3.39797e+06	1.55209e+06	1.84493e+06	1.62329e+06	444653	361941	495173	26044.8	0	0	0	0	0	0	0	0
	1535					57.4859	294.18			0	0	0	0	0	0	0	0	0	7.26737e+06	6.53288e+06	6.0135e+06	4.48612e+06	6.5566e+06	6.44069e+06	6.62361e+06	5.7576e+06	4.36016e+06	1.97179e+06	1.96064e+06	2.73077e+06	2.30374e+06	2.46447e+06	3.07622e+06	1.32284e+06	2.7562e+06	3.14305e+06
	1536					57.5047	791.504			22996.1	0	0	0	0	11465.6	0	0	0	59317.8	36214.3	142829	608156	1.0847e+06	688102	1.50608e+06	3.15736e+06	3.99741e+06	4.04995e+06	1.80427e+07	3.30302e+07	6.00776e+07	6.70545e+07	6.49396e+07	4.81034e+07	9.39322e+07	4.7065e+07
	1537					57.5047	816.503			0	0	0	11523.3	0	0	0	0	0	37927.2	0	64088	2.75431e+06	3.85016e+06	3.89915e+06	3.74899e+06	6.86542e+06	7.74604e+06	2.72471e+07	1.11279e+08	2.12427e+08	3.88546e+08	4.45896e+08	4.52622e+08	1.61798e+08	3.53795e+08	1.8175e+08
	1538					57.5296	848.497			0	0	0	0	0	0	0	0	0	0	0	0	0	0	0	0	179560	0	162956	175260	280462	3.02419e+06	2.73663e+06	2.68547e+06	5.12449e+06	1.59259e+07	1.42502e+07
	1539					57.5831	592.267			0	0	0	32188.1	0	0	22273.7	0	0	0	0	0	0	0	85173.4	0	203012	299388	2.09413e+06	3.0984e+06	7.14062e+06	4.85008e+06	8.85758e+06	9.84356e+06	2.1126e+06	2.21127e+06	2.66561e+06
	1540					57.6051	635.357			0	0	0	0	0	0	0	0	0	0	0	0	74431.5	96875.9	175707	0	197142	216388	494957	702253	517653	2.83761e+06	3.09376e+06	3.34124e+06	1.39362e+07	1.68007e+07	1.41203e+07
	1541					57.6051	745.504			0	0	0	0	0	0	0	0	0	424695	301574	454526	2.44868e+06	4.29411e+06	4.19198e+06	9.51618e+06	1.63209e+07	2.12838e+07	1.33512e+07	5.05477e+07	8.30261e+07	2.39997e+08	2.62811e+08	2.64785e+08	2.90738e+08	6.82174e+08	2.80001e+08
	1542					57.6051	794.52			0	0	0	0	0	0	0	769416	934082	153552	173728	161256	678841	5.58834e+06	836621	2.72392e+06	4.11701e+06	4.01054e+06	1.26641e+06	5.25297e+06	9.29959e+06	1.21221e+07	1.44495e+07	1.43036e+07	8.39887e+06	2.25164e+07	7.91521e+06
	1543					57.6094	792.508			0	0	0	0	0	0	0	0	0	0	0	0	146668	192318	166004	736734	1.02359e+06	1.71031e+06	1.74602e+06	7.80003e+06	1.42579e+07	2.51178e+07	2.92029e+07	2.55683e+07	1.84945e+07	4.3168e+07	1.98039e+07
	1544					57.6137	227.99			0	0	0	47152.9	0	0	151631	127002	0	21038	29615.1	43692	804190	615250	2.48057e+06	5.41751e+06	6.72832e+06	5.27554e+06	508374	917524	607382	465622	741113	504065	302205	148186	653019
	1545					57.6137	386.108			9292.03	8001.88	0	258787	176241	198850	370013	379873	405917	609649	912758	1.0898e+06	1.94216e+06	2.0957e+06	2.16544e+06	2.43154e+06	2.4966e+06	1.87863e+06	0	0	0	0	33444	0	39306.4	45570.8	70580.2
	1546			Monobromobisphenol A	-7.98769	57.6234	308.187			0	0	0	0	0	0	0	0	0	1.14443e+06	1.53965e+06	2.60936e+06	164467	1.00756e+06	398868	454354	437143	0	1.57624e+06	1.54693e+06	1.58078e+06	1.28514e+06	827526	1.56858e+06	1.16376e+06	759467	1.52747e+06
	1547					57.6416	213.149			0	0	0	32847.6	0	0	1.78272e+06	1.1755e+06	1.46977e+06	4.74423e+06	3.02636e+06	2.60189e+06	2.63262e+06	2.33535e+06	3.4059e+06	1.73875e+06	1.35497e+06	980809	1.2807e+06	1.399e+06	825472	599786	879383	626196	984507	730319	1.69871e+06
	1548					57.6416	743.488			0	0	0	0	0	0	0	0	0	276557	338921	359367	4.87774e+06	7.79496e+06	7.38155e+06	8.49285e+06	1.39666e+07	1.77449e+07	3.96866e+07	1.70456e+08	2.54983e+08	5.73563e+08	6.32777e+08	6.24055e+08	2.67836e+08	6.5989e+08	2.74015e+08
	1549					57.6515	171.102			0	0	0	0	0	0	1.20299e+06	886452	992447	2.98568e+06	3.71257e+06	2.92929e+06	4.50691e+06	5.30128e+06	4.39902e+06	1.32103e+07	1.15192e+07	1.42762e+07	5.9765e+06	6.41985e+06	6.38538e+06	8.44659e+06	1.00583e+07	9.51464e+06	1.92894e+07	1.58943e+07	1.88082e+07
	1550					57.6614	789.488			0	0	0	0	0	0	0	0	0	0	0	0	0	135193	80783.6	174358	0	145058	1.73172e+06	8.00775e+06	1.62595e+07	1.79986e+07	1.92626e+07	1.93009e+07	1.2005e+07	2.79003e+07	1.36402e+07
	1551					57.8011	190.108			0	0	0	0	13646.6	0	0	0	0	1.13126e+06	1.33689e+06	1.02127e+06	2.31644e+06	2.07222e+06	1.88126e+06	2.97554e+06	2.53486e+06	2.22528e+06	345345	396797	141105	137201	239610	221644	898879	832751	978043
	1552					57.8011	577.126			0	0	0	0	0	0	0	300279	190222	89856.7	320124	191595	1.09957e+06	1.16122e+06	990492	1.61141e+06	1.35998e+06	2.24409e+06	0	0	0	0	0	0	0	0	0
	1553					57.9006	570.243			0	0	0	0	0	0	0	0	0	0	0	0	0	0	0	0	0	0	196559	795280	852946	752829	776981	356655	650908	321661	393735
	1554					57.9053	244.022			0	0	0	8646.76	0	0	673940	610722	261220	29422.1	0	0	1.19916e+06	579994	977652	1.78075e+06	5.83719e+06	2.23877e+06	0	0	27326.5	0	0	0	0	0	25059.7
	1555					58.1074	243.018			0	0	0	0	0	0	0	518992	415363	1.1397e+06	748521	960423	8.32328e+06	1.32293e+07	2.43469e+07	6.61098e+07	9.11091e+07	5.22221e+07	852226	773843	688797	107197	404941	187882	320451	55359.7	190690
	1556			Propyzamide	-22.4809	58.1451	257.129			0	0	0	0	4.1865e+06	39018.8	191348	154896	8.00932e+06	952230	439500	483820	0	0	0	119478	0	153117	271214	234256	158572	50653.4	0	47961.6	170805	0	63042.6
	1557					58.1647	398.938			0	0	0	0	0	0	0	0	0	0	0	0	0	0	0	0	0	0	0	0	0	0	0	0	0	0	0
	1558					58.1828	116.035			186695	147818	207719	87507.8	192449	230334	192145	188436	134945	1.11307e+06	1.13598e+06	457867	950410	1.72123e+06	1.3364e+06	1.37939e+06	773992	1.28206e+06	2.54533e+06	2.2714e+06	2.16288e+06	988836	939656	1.71052e+06	1.50615e+06	1.73575e+06	1.91784e+06
	1559					58.1895	218.075			0	0	0	11531.1	0	0	7806.32	0	0	0	22296.5	0	808026	2.20395e+06	1.41499e+06	7.1998e+06	2.78664e+06	5.19383e+06	0	0	0	0	0	0	0	0	0
	1560					58.1895	226.987			282104	129181	16402.8	1.0748e+06	1.94838e+06	969362	3.14338e+06	2.5531e+06	5.21337e+06	1.45113e+06	923164	690470	3.14319e+07	3.31578e+07	6.86591e+07	1.35355e+08	1.69132e+08	1.28131e+08	2.33764e+06	1.88527e+06	1.93734e+06	977360	587797	959462	423824	327391	154750
	1561					58.2057	182.119			0	0	0	0	0	0	0	0	0	3.43875e+06	2.66828e+06	7.21907e+06	1.84649e+06	7.38281e+06	5.3307e+06	1.53802e+06	2.87251e+06	1.90823e+06	4.66724e+06	1.90824e+06	1.44906e+06	1.13887e+06	1.05203e+06	1.36713e+06	905722	1.53535e+06	535057
	1562			2-Amino-5,6-dichloro-3,4,-dihydroquinazoline	-10.8978	58.2914	217.072			0	0	0	49219	0	0	14333.6	0	0	94790.7	362457	243127	0	1.77719e+07	1.06699e+07	7.55316e+07	3.29649e+07	6.03602e+07	59883.7	24789.3	0	0	72634.9	111181	269847	206540	326275
	1563					58.3702	91.0546			0	0	0	0	0	0	935849	0	956522	2.95521e+06	2.19634e+06	2.00328e+06	3.18893e+06	3.36553e+06	2.97399e+06	2.91446e+06	2.50684e+06	2.50245e+06	621662	282063	158024	0	0	183977	441307	131083	610064
	1564					58.3828	323.076			0	0	0	74961.9	0	10991.2	16562.4	0	12824.9	1.29439e+06	1.0103e+06	1.21212e+06	3.43574e+06	2.57628e+06	3.15216e+06	3.07272e+06	2.56102e+06	1.76585e+06	0	0	0	0	0	0	0	0	0
	1565					58.4026	793.516			0	0	0	0	1.31085e+07	5.72058e+06	1.48445e+06	1.17698e+06	1.88348e+06	350935	361817	480552	2.52745e+06	1.18961e+07	2.50709e+06	6.17486e+06	9.42365e+06	9.29158e+06	2.54901e+06	1.24363e+07	2.01365e+07	3.25678e+07	3.2505e+07	3.48451e+07	2.09219e+07	5.10895e+07	1.80875e+07
	1566					58.4671	449.232			0	0	0	0	0	0	292279	208803	587357	7.35627e+06	5.73309e+06	4.56698e+06	7.89313e+06	9.0329e+06	7.90561e+06	9.73582e+06	1.10652e+07	7.43822e+06	277351	929972	1.52189e+06	1.82199e+06	2.49258e+06	3.09039e+06	579960	2.06955e+06	1.3448e+06
	1567					58.4671	637.374			0	0	0	0	0	0	0	0	0	33268.5	28358.3	0	249000	46292.8	108830	0	0	0	194969	283642	332964	920144	722752	501938	9.28539e+06	1.13311e+07	9.71484e+06
	1568					58.491	765.486			0	0	0	0	0	8562.96	0	0	0	414247	347793	386914	1.75982e+06	5.15783e+06	2.48079e+06	5.53425e+06	1.01827e+07	9.76719e+06	7.75698e+06	3.41695e+07	5.4419e+07	8.08634e+07	9.4179e+07	9.84147e+07	6.27994e+07	1.29848e+08	6.7295e+07
	1569			Sodium iodate	22.9659	58.5131	198.904			4.43909e+06	4.43414e+06	3.83889e+06	3.83586e+06	3.45288e+06	2.92303e+06	2.35058e+06	4.75196e+06	8.32006e+06	80890.9	310922	167977	0	0	0	0	0	0	0	45967.9	0	0	0	0	0	0	0
	1570					58.5149	766.49			0	0	0	0	0	0	0	0	0	177610	148434	196767	736908	2.05982e+06	1.02601e+06	2.51847e+06	3.99729e+06	3.99779e+06	3.24248e+06	1.14611e+07	2.32849e+07	3.36988e+07	3.97116e+07	4.07361e+07	2.70345e+07	5.27527e+07	2.82453e+07
	1571			2,8-bis-Trifluoromethyl-4-quinoline carboxylic acid	11.4217	58.5197	310.175			0	0	0	0	0	0	5235.57	0	0	1.37808e+06	1.42434e+06	1.42744e+06	875894	1.64343e+06	1.37147e+06	1.04383e+06	802759	895359	1.55187e+06	1.01677e+06	1.03175e+06	1.39461e+06	1.43787e+06	1.18706e+06	1.43194e+06	1.30066e+06	923335
	1572					58.6028	737.455			0	0	0	0	0	0	0	0	0	0	19270.5	0	0	0	0	264591	381519	466999	1.91334e+06	6.66799e+06	1.14347e+07	9.05966e+06	1.13635e+07	1.16416e+07	1.04774e+07	1.85887e+07	1.30809e+07
[truncated: 7,584 more rows]

## Sheet: Table S1-POS-ORG
	ID	MS2.name	MS2.score	MS1.name	MS1.ppm	RT(s)	MZ	Super Class	Type	CV1-1	CV1-2	CV1-3	CV3-1	CV3-2	CV3-3	CV6-1	CV6-2	CV6-3	EEG1-1	EEG1-2	EEG1-3	EEG3-1	EEG3-2	EEG3-3	EEG6-1	EEG6-2	EEG6-3	IEG1-1	IEG1-2	IEG1-3	IEG3-1	IEG3-2	IEG3-3	IEG6-1	IEG6-2	IEG6-3
[truncated: 10,496 more rows]

## Sheet: Table S1-NEG-CV
	ID	MS2 name	Super Class	CV1-1	CV1-2	CV1-3	CV3-1	CV3-2	CV3-3	CV6-1	CV6-2	CV6-3
[truncated: 192 more rows]

[truncated: 3 more sheets: Table S1-POS-CV, Table S1-NEG-EG, Table S1-POS-EG]
